# Supplementary material for: Transcriptome sequencing and analysis of the entomopathogenic fungus Hirsutella sinensis isolated from Ophiocordyceps sinensis
Source: BMC Genomics. 2015 Feb 21;16(1):106. doi: 10.1186/s12864-015-1269-y (PMC4342880; doi:10.1186/s12864-015-1269-y)
Supplement: Additional file 1: Table S1. — Unigene annotations provide functional annotations of unigene (All) and expression levels. Functional annotations of unigene including protein sequence similarity, KEGG Pathway, COG and Gene Ontology (GO). [file 12864_2015_1269_MOESM1_ESM.xls]

geneID	geneLength	3D_rawreads(9042607)	3D_RPKM	6D_rawreads(9901656)	6D_RPKM	Nr-ID	Nr-Score	Nr-Evalue	Nr-annotation	Swissprot-ID	Swissprot-Score	Swissprot-Evalue	Swissprot-annotation	COG-Protein-or-Domain	COG-Score	COG-Evalue	COG-ID	COG-Function-Description	KO_id	KEGG-Evalue	KEGG-Score	KEGG-Gene	ko_definition	GO-BiologicalProcess	GO-MolecularFunction	Go-CellularComponent
Unigene10000_All	271	257	104.8746	705	262.7314	--	--	--	--	sp|Q9S8M0|LECT_SOLTU	49.7	6.00E-06	Chitin-binding lectin 1 OS=Solanum tuberosum PE=1 SV=2	--	--	--	--	--	K13128	8.00E-06	50.8	lbc:LACBIDRAFT_331652	zinc finger CCHC domain-containing protein 8	-	-	-
Unigene10001_All	232	712	339.3895	409	178.0441	--	--	--	--	--	--	--	--	--	--	--	--	--	--	--	--	--	--	-	-	-
Unigene10002_All	357	583	180.5954	526	148.8023	gi|261351870|gb|EEY14298.1|	93.2	6.00E-18	protein phosphatase 1G [Verticillium albo-atrum VaMs.102]	sp|Q09173|PP2C3_SCHPO	69.7	5.00E-12	Protein phosphatase 2C homolog 3 OS=Schizosaccharomyces pombe GN=ptc3 PE=2 SV=1	SPAC2G11.07c	69.7	1.00E-12	COG0631	Serine/threonine protein phosphatase	K01090	8.00E-17	87.4	ncr:NCU04600	protein phosphatase [EC:3.1.3.16]	GO:0006470//protein amino acid dephosphorylation	GO:0004722//protein serine/threonine phosphatase activity;GO:0000287//magnesium ion binding	GO:0008287//protein serine/threonine phosphatase complex
Unigene10003_All	234	115	54.3486	199	85.8874	--	--	--	--	--	--	--	--	--	--	--	--	--	--	--	--	--	--	-	-	-
Unigene10004_All	327	69	23.335	79	24.399	--	--	--	--	--	--	--	--	--	--	--	--	--	--	--	--	--	--	-	-	-
Unigene10005_All	226	25	12.2331	34	15.1937	--	--	--	--	--	--	--	--	--	--	--	--	--	--	--	--	--	--	-	-	-
Unigene10006_All	298	777	288.3441	407	137.9337	gi|261361226|gb|EEY23654.1|	95.5	1.00E-18	LipA and NB-ARC domain-containing protein [Verticillium albo-atrum VaMs.102]	--	--	--	--	--	--	--	--	--	--	--	--	--	--	GO:0007275//multicellular organismal development	-	-
Unigene10007_All	317	266	92.7959	578	184.1453	--	--	--	--	--	--	--	--	--	--	--	--	--	--	--	--	--	--	-	-	-
Unigene10008_All	244	110	49.8551	95	39.3211	--	--	--	--	--	--	--	--	--	--	--	--	--	--	--	--	--	--	-	-	-
Unigene10009_All	970	37	4.2183	42	4.3729	gi|86156673|ref|YP_463458.1|	62	7.00E-08	LigA [Anaeromyxobacter dehalogenans 2CP-C] >gi|85773184|gb|ABC80021.1| LigA [Anaeromyxobacter dehalogenans 2CP-C]	sp|Q0DLG0|FH14_ORYSJ	60.1	2.00E-08	Formin-like protein 14 OS=Oryza sativa subsp. japonica GN=FH14 PE=2 SV=1	--	--	--	--	--	--	--	--	--	--	-	-	-
Unigene1000_All	1167	608	57.6155	504	43.6166	--	--	--	--	--	--	--	--	--	--	--	--	--	--	--	--	--	--	-	-	-
Unigene10010_All	207	265	141.5735	289	141.0002	--	--	--	--	--	--	--	--	--	--	--	--	--	--	--	--	--	--	-	-	-
Unigene10011_All	244	4	1.8129	6	2.4834	gi|242810034|ref|XP_002485498.1|	57.4	4.00E-07	EF-hand calcium-binding domain protein [Talaromyces stipitatus ATCC 10500] >gi|218716123|gb|EED15545.1| EF-hand calcium-binding domain protein [Talaromyces stipitatus ATCC 10500]	--	--	--	--	--	--	--	--	--	--	--	--	--	--	-	-	-
Unigene10012_All	200	31	17.1411	16	8.0795	--	--	--	--	--	--	--	--	--	--	--	--	--	--	--	--	--	--	-	-	-
Unigene10013_All	206	109	58.5148	88	43.1427	gi|256724188|gb|EEU37559.1|	92.8	8.00E-18	hypothetical protein NECHADRAFT_87415 [Nectria haematococca mpVI 77-13-4]	--	--	--	--	--	--	--	--	--	--	--	--	--	--	-	-	-
Unigene10014_All	208	57	30.3052	45	21.8495	--	--	--	--	--	--	--	--	--	--	--	--	--	--	--	--	--	--	-	-	-
Unigene10015_All	441	72	18.0551	64	14.6566	gi|238482611|ref|XP_002372544.1|	53.1	7.00E-06	conserved hypothetical protein [Aspergillus flavus NRRL3357] >gi|220700594|gb|EED56932.1| conserved hypothetical protein [Aspergillus flavus NRRL3357]	--	--	--	--	--	--	--	--	--	--	--	--	--	--	-	-	-
Unigene10016_All	247	31	13.8794	27	11.0397	--	--	--	--	--	--	--	--	--	--	--	--	--	--	--	--	--	--	-	-	-
Unigene10017_All	414	111	29.6503	172	41.9585	gi|227489592|ref|ZP_03919908.1|	61.2	3.00E-08	Fe-S oxidoreductase [Corynebacterium pseudogenitalium ATCC 33035] >gi|227349249|gb|EEJ39540.1| Fe-S oxidoreductase [Corynebacterium pseudogenitalium ATCC 33035]	sp|Q8TFG4|YL54_SCHPO	58.9	9.00E-09	Uncharacterized protein PB18E9.04c OS=Schizosaccharomyces pombe GN=SPAPB18E9.04c PE=2 SV=1	YPO2725	47.4	8.00E-06	COG3501	Uncharacterized protein conserved in bacteria	K08884	3.00E-06	52.4	rrs:RoseRS_3659	serine/threonine protein kinase, bacterial [EC:2.7.11.1]	-	-	GO:0044464//cell part
Unigene10018_All	473	8	1.8704	16	3.4163	gi|111023603|ref|YP_706575.1|	56.6	6.00E-07	translation initiation factor IF-2 [Rhodococcus jostii RHA1] >gi|123045435|sp|Q0S219.1|IF2_RHOSR RecName: Full=Translation initiation factor IF-2 >gi|110823133|gb|ABG98417.1| translation initiation factor IF-2 [Rhodococcus jostii RHA1]	sp|Q0S219|IF2_RHOSR	56.6	6.00E-08	Translation initiation factor IF-2 OS=Rhodococcus sp. (strain RHA1) GN=infB PE=3 SV=1	--	--	--	--	--	K02519	2.00E-07	56.6	rha:RHA1_ro06644	translation initiation factor IF-2	GO:0008152//metabolic process	GO:0003824//catalytic activity	-
Unigene10019_All	226	594	290.6594	325	145.2336	--	--	--	--	--	--	--	--	--	--	--	--	--	--	--	--	--	--	-	-	-
Unigene1001_All	877	362	45.6473	388	44.6811	gi|261356726|gb|EEY19154.1|	482	1.00E-134	diphthamide biosynthesis protein [Verticillium albo-atrum VaMs.102]	sp|Q4IQ72|DPH1_GIBZE	479	1.00E-134	Diphthamide biosynthesis protein 1 OS=Gibberella zeae GN=DPH1 PE=3 SV=1	SPBC3B8.05	330	2.00E-90	COG1736	Diphthamide synthase subunit DPH2	K07561	3.00E-23	110	msi:Msm_1358	diphthamide synthase subunit DPH2	-	-	-
Unigene10020_All	250	387	171.1896	267	107.8607	--	--	--	--	--	--	--	--	--	--	--	--	--	--	--	--	--	--	-	-	-
Unigene10021_All	315	12	4.2129	10	3.2061	--	--	--	--	--	--	--	--	--	--	--	--	--	--	--	--	--	--	-	-	-
Unigene10022_All	238	14	6.5052	6	2.546	--	--	--	--	--	--	--	--	--	--	--	--	--	--	--	--	--	--	-	-	-
Unigene10023_All	3995	707	19.5708	647	16.3561	gi|226288452|gb|EEH43964.1|	254	1.00E-137	N2,N2-dimethylguanosine tRNA methyltransferase [Paracoccidioides brasiliensis Pb18]	sp|P15565|TRM1_YEAST	188	9.00E-81	N(2),N(2)-dimethylguanosine tRNA methyltransferase, mitochondrial OS=Saccharomyces cerevisiae GN=TRM1 PE=1 SV=1	YDR120c	188	2.00E-81	COG1867	N2,N2-dimethylguanosine tRNA methyltransferase	K00555	4.00E-153	275	pan:PODANSg3635	tRNA (guanine-N2-)-methyltransferase [EC:2.1.1.32]	-	-	-
Unigene10024_All	333	806	267.6684	729	221.0932	gi|85085746|ref|XP_957561.1|	190	3.00E-47	hydroxymethylglutaryl-CoA synthase [Neurospora crassa OR74A] >gi|7899409|emb|CAB91699.1| probable hydroxymethylglutaryl-CoA synthase [Neurospora crassa] >gi|28918654|gb|EAA28325.1| hydroxymethylglutaryl-CoA synthase [Neurospora crassa OR74A]	sp|P54839|HMCS_YEAST	114	2.00E-25	Hydroxymethylglutaryl-CoA synthase OS=Saccharomyces cerevisiae GN=ERG13 PE=1 SV=1	YML126c	114	4.00E-26	COG3425	3-hydroxy-3-methylglutaryl CoA synthase	K01641	2.00E-49	196	fgr:FG09266.1	hydroxymethylglutaryl-CoA synthase [EC:2.3.3.10]	GO:0021700//developmental maturation;GO:0008299//isoprenoid biosynthetic process;GO:0044408//growth or development of symbiont on or near host	GO:0008415//acyltransferase activity;GO:0004421//hydroxymethylglutaryl-CoA synthase activity	-
Unigene10025_All	437	493	124.759	525	121.3305	gi|261355140|gb|EEY17568.1|	175	9.00E-43	charged multivesicular body protein [Verticillium albo-atrum VaMs.102]	sp|Q503V0|CHMP6_DANRE	113	3.00E-25	Charged multivesicular body protein 6 OS=Danio rerio GN=chmp6 PE=2 SV=3	--	--	--	--	--	K12195	1.00E-49	196	mgr:MGG_02515	charged multivesicular body protein 6	GO:0044408//growth or development of symbiont on or near host	-	-
Unigene10026_All	276	213	85.3448	241	88.1861	--	--	--	--	--	--	--	--	--	--	--	--	--	--	--	--	--	--	-	-	-
Unigene10027_All	254	299	130.1799	275	109.343	gi|119492692|ref|XP_001263665.1|	105	2.00E-21	RNase H domain protein [Neosartorya fischeri NRRL 181] >gi|119411825|gb|EAW21768.1| RNase H domain protein [Neosartorya fischeri NRRL 181]	sp|B2S2V0|RNH_TREPS	67.4	3.00E-11	Ribonuclease H OS=Treponema pallidum subsp. pallidum (strain SS14) GN=rnhA PE=3 SV=1	TP0353	67.4	6.00E-12	COG0328	Ribonuclease HI	K03469	8.00E-11	67.4	tpp:TPASS_0353	ribonuclease HI [EC:3.1.26.4]	-	GO:0004519//endonuclease activity	-
Unigene10028_All	281	15	5.9033	8	2.8753	--	--	--	--	--	--	--	--	--	--	--	--	--	--	--	--	--	--	-	-	-
Unigene10029_All	314	8	2.8175	19	6.1111	--	--	--	--	--	--	--	--	--	--	--	--	--	--	--	--	--	--	-	-	-
Unigene1002_All	3684	635	19.0616	1771	48.5502	gi|34500110|gb|AAQ73639.1|	949	0	LTE1-like protein [Epichloe festucae]	sp|Q75BH9|LTE1_ASHGO	176	1.00E-42	Guanine nucleotide exchange factor LTE1 OS=Ashbya gossypii GN=LTE1 PE=3 SV=1	--	--	--	--	--	K06681	4.00E-42	176	ago:AGOS_ACR292W	Gdp/GTP exchange factor required for growth at low temperatures	-	-	-
Unigene10030_All	3699	1105	33.0358	1271	34.7019	gi|170293002|gb|ACB12550.1|	754	0	Fum1 [Fusarium oxysporum]	sp|Q03132|ERYA2_SACER	189	1.00E-61	Erythronolide synthase, modules 3 and 4 OS=Saccharopolyspora erythraea GN=eryA PE=1 SV=3	SMc02273	231	5.00E-60	COG3321	Polyketide synthase modules and related proteins	K00680	7.00E-179	630	afm:AFUA_3G14700	[EC:2.3.1.-]	-	GO:0003824//catalytic activity;GO:0005488//binding	-
Unigene10031_All	224	82	40.483	62	27.9535	--	--	--	--	--	--	--	--	--	--	--	--	--	--	--	--	--	--	-	-	-
Unigene10032_All	286	613	237.0286	778	274.7298	--	--	--	--	--	--	--	--	--	--	--	--	--	--	--	--	--	--	-	-	-
Unigene10033_All	219	150	75.7449	107	49.3437	gi|46137577|ref|XP_390480.1|	75.9	1.00E-12	hypothetical protein FG10304.1 [Gibberella zeae PH-1]	--	--	--	--	--	--	--	--	--	K11129	2.00E-13	75.9	fgr:FG10304.1	H/ACA ribonucleoprotein complex subunit 2	-	-	-
Unigene10034_All	421	19	4.9909	9	2.159	--	--	--	--	--	--	--	--	--	--	--	--	--	--	--	--	--	--	-	-	-
Unigene10035_All	273	916	371.0558	539	199.3968	gi|116198547|ref|XP_001225085.1|	54.3	3.00E-06	hypothetical protein CHGG_07429 [Chaetomium globosum CBS 148.51] >gi|88178708|gb|EAQ86176.1| hypothetical protein CHGG_07429 [Chaetomium globosum CBS 148.51]	sp|Q9P727|SUCA_NEUCR	49.3	7.00E-06	Probable succinyl-CoA ligase [GDP-forming] subunit alpha, mitochondrial OS=Neurospora crassa GN=8D4.130 PE=3 SV=1	--	--	--	--	--	K01899	3.00E-06	52.4	mgr:MGG_05480	succinyl-CoA synthetase alpha subunit [EC:6.2.1.4 6.2.1.5]	-	-	-
Unigene10036_All	395	14	3.9196	10	2.5568	--	--	--	--	--	--	--	--	--	--	--	--	--	--	--	--	--	--	-	-	-
Unigene10037_All	392	9	2.539	15	3.8645	--	--	--	--	--	--	--	--	--	--	--	--	--	--	--	--	--	--	-	-	-
Unigene10038_All	359	336	103.5026	438	123.2173	gi|255710799|ref|XP_002551683.1|	203	3.00E-51	KLTH0A05192p [Lachancea thermotolerans] >gi|238933060|emb|CAR21241.1| KLTH0A05192p [Lachancea thermotolerans]	sp|P04801|SYTC_YEAST	200	2.00E-51	Threonyl-tRNA synthetase, cytoplasmic OS=Saccharomyces cerevisiae GN=THS1 PE=1 SV=2	YIL078w	200	5.00E-52	COG0441	Threonyl-tRNA synthetase	K01868	7.00E-59	227	fgr:FG01248.1	threonyl-tRNA synthetase [EC:6.1.1.3]	GO:0006435//threonyl-tRNA aminoacylation	GO:0004829//threonine-tRNA ligase activity;GO:0005524//ATP binding	GO:0005739//mitochondrion
Unigene10039_All	356	570	177.0644	588	166.809	gi|238497730|ref|XP_002380100.1|	68.6	2.00E-10	conserved hypothetical protein [Aspergillus flavus NRRL3357] >gi|220693374|gb|EED49719.1| conserved hypothetical protein [Aspergillus flavus NRRL3357]	--	--	--	--	--	--	--	--	--	--	--	--	--	--	-	-	-
Unigene1003_All	988	1257	140.6969	920	94.0423	gi|164426552|ref|XP_961273.2|	511	1.00E-143	ATP-dependent permease MDL2 [Neurospora crassa OR74A] >gi|21622336|emb|CAD36977.1| probable multidrug resistance protein 2 [Neurospora crassa] >gi|157071382|gb|EAA32037.2| ATP-dependent permease MDL2 [Neurospora crassa OR74A]	sp|Q9Y7M7|YNT9_SCHPO	353	1.00E-96	Uncharacterized ABC transporter ATP-binding protein/permease C9B6.09c OS=Schizosaccharomyces pombe GN=SPBC9B6.09c PE=2 SV=1	SPBC9B6.09c	353	3.00E-97	COG1132	ABC-type multidrug transport system, ATPase and permease components	K02021	8.00E-132	471	afm:AFUA_4G10000	putative ABC transport system ATP-binding protein	-	-	-
Unigene10040_All	298	345	128.0292	415	140.6449	--	--	--	--	--	--	--	--	--	--	--	--	--	--	--	--	--	--	-	-	-
Unigene10041_All	334	722	239.0546	791	239.1785	gi|154275494|ref|XP_001538598.1|	92	1.00E-17	3-phytase A precursor [Ajellomyces capsulatus NAm1] >gi|150415038|gb|EDN10400.1| 3-phytase A precursor [Ajellomyces capsulatus NAm1]	sp|Q0CLV1|PHYA_ASPTN	90.5	3.00E-18	3-phytase A OS=Aspergillus terreus (strain NIH 2624 / FGSC A1156) GN=phyA PE=3 SV=1	--	--	--	--	--	K01083	3.00E-18	92	ang:An04g03460	3-phytase [EC:3.1.3.8]	-	GO:0016787//hydrolase activity	-
Unigene10042_All	427	968	250.6997	1339	316.6977	gi|85100709|ref|XP_961017.1|	126	7.00E-28	protein yop-1 [Neurospora crassa OR74A] >gi|73921288|sp|Q871R7.1|YOP1_NEUCR RecName: Full=Protein yop-1 >gi|28922553|gb|EAA31781.1| protein yop-1 [Neurospora crassa OR74A] >gi|28949940|emb|CAD70926.1| related to Ypt-interacting protein YIP2 [Neurospora crassa]	sp|Q871R7|YOP1_NEUCR	126	5.00E-29	Protein yop-1 OS=Neurospora crassa GN=yop-1 PE=3 SV=1	YPR028w	54.7	5.00E-08	COG5052	Protein involved in membrane traffic	--	--	--	--	--	-	-	GO:0016021//integral to membrane
Unigene10043_All	658	18	3.0252	29	4.4511	--	--	--	--	--	--	--	--	--	--	--	--	--	--	--	--	--	--	-	-	-
Unigene10044_All	297	14	5.2129	21	7.1409	--	--	--	--	--	--	--	--	--	--	--	--	--	--	--	--	--	--	-	-	-
Unigene10045_All	274	483	194.9409	498	183.557	--	--	--	--	--	--	--	--	--	--	--	--	--	--	--	--	--	--	-	-	-
Unigene10046_All	301	988	362.9918	640	214.7364	gi|238686688|sp|A7F8K7.1|EIF3D_SCLS1	173	4.00E-42	RecName: Full=Eukaryotic translation initiation factor 3 subunit D; Short=eIF3d	sp|A7F8K7|EIF3D_SCLS1	173	3.00E-43	Eukaryotic translation initiation factor 3 subunit D OS=Sclerotinia sclerotiorum (strain ATCC 18683 / 1980 / Ss-1) GN=SS1G_13938 PE=3 SV=1	--	--	--	--	--	K03251	9.00E-43	173	ssl:SS1G_13938	translation initiation factor eIF-3 subunit 7	GO:0006413//translational initiation;GO:0043581//mycelium development	GO:0003743//translation initiation factor activity	GO:0005737//cytoplasm
Unigene10047_All	360	568	174.4826	368	103.2375	gi|261193054|ref|XP_002622933.1|	179	7.00E-44	50S ribosomal protein L12 [Ajellomyces dermatitidis SLH14081] >gi|239589068|gb|EEQ71711.1| 50S ribosomal protein L12 [Ajellomyces dermatitidis SLH14081] >gi|239613650|gb|EEQ90637.1| 50S ribosomal protein L12 [Ajellomyces dermatitidis ER-3]	sp|P53163|MNP1_YEAST	134	2.00E-31	54S ribosomal protein L12, mitochondrial OS=Saccharomyces cerevisiae GN=MNP1 PE=1 SV=1	YGL068w	134	4.00E-32	COG0222	Ribosomal protein L7/L12	K02935	1.00E-13	77	pmj:P9211_02191	large subunit ribosomal protein L7/L12	GO:0006412//translation	GO:0003735//structural constituent of ribosome	GO:0005840//ribosome
Unigene10048_All	335	549	181.2316	577	173.9495	gi|261352880|gb|EEY15308.1|	158	1.00E-37	tRNA guanosine-2'-O-methyltransferase TRM11 [Verticillium albo-atrum VaMs.102]	sp|Q12463|TRM11_YEAST	82.4	8.00E-16	tRNA guanosine-2'-O-methyltransferase TRM11 OS=Saccharomyces cerevisiae GN=TRM11 PE=1 SV=1	YOL124c	82.4	2.00E-16	COG1041	Predicted DNA modification methylase	K11121	6.00E-23	107	ani:AN3647.2	NAD-dependent histone deacetylase SIR2 [EC:3.5.1.-]	GO:0032259//methylation	GO:0003676//nucleic acid binding;GO:0008168//methyltransferase activity	-
Unigene10049_All	385	24	6.8938	14	3.6725	--	--	--	--	--	--	--	--	--	--	--	--	--	--	--	--	--	--	-	-	-
Unigene1004_All	836	244	32.2768	238	28.7517	--	--	--	--	--	--	--	--	--	--	--	--	--	--	--	--	--	--	-	-	-
Unigene10050_All	290	10	3.8134	7	2.4378	--	--	--	--	--	--	--	--	--	--	--	--	--	--	--	--	--	--	-	-	-
Unigene10051_All	322	2796	960.2573	764	239.6236	--	--	--	--	--	--	--	--	--	--	--	--	--	--	--	--	--	--	-	-	-
Unigene10052_All	236	18	8.4346	19	8.1308	--	--	--	--	--	--	--	--	--	--	--	--	--	--	--	--	--	--	-	-	-
Unigene10053_All	297	198	73.7251	263	89.4317	gi|261359746|gb|EEY22174.1|	180	4.00E-44	ATP-dependent protease La 1 [Verticillium albo-atrum VaMs.102]	sp|P93647|LONH1_MAIZE	102	6.00E-22	Lon protease homolog 1, mitochondrial OS=Zea mays GN=LON1 PE=2 SV=1	CAC0456	96.7	9.00E-21	COG0466	ATP-dependent Lon protease, bacterial type	K01338	4.00E-48	191	fgr:FG09725.1	ATP-dependent Lon protease [EC:3.4.21.53]	GO:0006510//ATP-dependent proteolysis;GO:0006508//proteolysis	GO:0004252//serine-type endopeptidase activity;GO:0005524//ATP binding;GO:0004176//ATP-dependent peptidase activity	-
Unigene10054_All	217	344	175.3093	241	112.163	--	--	--	--	--	--	--	--	--	--	--	--	--	--	--	--	--	--	-	-	-
Unigene10055_All	311	10	3.5559	12	3.8968	--	--	--	--	--	--	--	--	--	--	--	--	--	--	--	--	--	--	-	-	-
Unigene10056_All	297	681	253.5695	768	261.1542	--	--	--	--	--	--	--	--	--	--	--	--	--	--	--	--	--	--	-	-	-
Unigene10057_All	279	79	31.3133	62	22.4429	--	--	--	--	--	--	--	--	--	--	--	--	--	--	--	--	--	--	-	-	-
Unigene10058_All	219	20	10.0993	11	5.0727	--	--	--	--	--	--	--	--	--	--	--	--	--	--	--	--	--	--	-	-	-
Unigene10059_All	295	29	10.8713	25	8.5587	--	--	--	--	--	--	--	--	--	--	--	--	--	--	--	--	--	--	-	-	-
Unigene1005_All	2714	1200	48.8965	910	33.8629	gi|261359555|gb|EEY21983.1|	761	0	acetyl-hydrolase [Verticillium albo-atrum VaMs.102]	sp|O14158|YE76_SCHPO	284	2.00E-75	AB hydrolase superfamily protein C4A8.06c OS=Schizosaccharomyces pombe GN=SPAC4A8.06c PE=2 SV=1	SPAC4A8.06c	284	5.00E-76	COG0657	Esterase/lipase	K01066	0	658	afm:AFUA_6G09520	esterase / lipase [EC:3.1.1.-]	-	-	-
Unigene10060_All	240	9	4.147	10	4.2081	--	--	--	--	--	--	--	--	--	--	--	--	--	--	--	--	--	--	-	-	-
Unigene10061_All	301	15	5.511	10	3.3553	--	--	--	--	--	--	--	--	--	--	--	--	--	--	--	--	--	--	-	-	-
Unigene10062_All	258	36	15.4308	25	9.7862	--	--	--	--	--	--	--	--	--	--	--	--	--	--	--	--	--	--	-	-	-
Unigene10063_All	235	108	50.8232	82	35.2402	gi|46135691|ref|XP_389537.1|	65.5	1.00E-09	hypothetical protein FG09361.1 [Gibberella zeae PH-1]	--	--	--	--	--	--	--	--	--	--	--	--	--	--	-	-	-
Unigene10064_All	303	23	8.3944	21	6.9995	--	--	--	--	--	--	--	--	--	--	--	--	--	--	--	--	--	--	-	-	-
Unigene10065_All	551	21	4.2148	20	3.6658	--	--	--	--	--	--	--	--	--	--	--	--	--	--	--	--	--	--	-	-	-
Unigene10066_All	523	12	2.5374	14	2.7035	gi|256721935|gb|EEU35327.1|	168	1.00E-40	hypothetical protein NECHADRAFT_78289 [Nectria haematococca mpVI 77-13-4]	sp|B1VYN5|IF2_STRGG	49.7	1.00E-05	Translation initiation factor IF-2 OS=Streptomyces griseus subsp. griseus (strain JCM 4626 / NBRC 13350) GN=infB PE=3 SV=1	--	--	--	--	--	--	--	--	--	--	-	-	-
Unigene10067_All	250	1068	472.4301	1124	454.0655	--	--	--	--	--	--	--	--	--	--	--	--	--	--	--	--	--	--	-	-	-
Unigene10068_All	346	545	174.1914	422	123.1767	--	--	--	--	--	--	--	--	--	--	--	--	--	--	--	--	--	--	-	-	-
Unigene10069_All	291	7	2.6602	9	3.1235	--	--	--	--	--	--	--	--	--	--	--	--	--	--	--	--	--	--	-	-	-
Unigene1006_All	3873	1471	42.0021	1737	45.2944	gi|121922813|sp|Q2HA26.1|UTP10_CHAGB	1050	0	RecName: Full=U3 small nucleolar RNA-associated protein 10	sp|Q2HA26|UTP10_CHAGB	1050	0	U3 small nucleolar RNA-associated protein 10 OS=Chaetomium globosum GN=UTP10 PE=3 SV=1	SPBC28F2.12	63.2	3.00E-09	COG0086	DNA-directed RNA polymerase, beta' subunit/160 kD subunit	K05747	4.00E-12	76.6	uma:UM03687.1	Wiskott-Aldrich syndrome protein	-	-	-
Unigene10070_All	219	55	27.7731	147	67.79	gi|70998156|ref|XP_753807.1|	73.2	7.00E-12	aldo-keto reductase [Aspergillus fumigatus Af293]	sp|A0QV10|Y2408_MYCS2	49.7	6.00E-06	Uncharacterized oxidoreductase MSMEG_2408 OS=Mycobacterium smegmatis GN=MSMEG_2408 PE=3 SV=1	SMc00101	56.2	1.00E-08	COG0656	Aldo/keto reductases, related to diketogulonate reductase	K00100	2.00E-12	73.2	afm:AFUA_5G08290	[EC:1.1.1.-]	-	-	-
Unigene10071_All	283	3	1.1723	8	2.8549	--	--	--	--	--	--	--	--	--	--	--	--	--	--	--	--	--	--	-	-	-
Unigene10072_All	212	81	42.2528	55	26.2011	gi|46124797|ref|XP_386952.1|	57.8	3.00E-07	hypothetical protein FG06776.1 [Gibberella zeae PH-1]	--	--	--	--	--	--	--	--	--	--	--	--	--	--	-	-	-
Unigene10073_All	230	206	99.048	96	42.1537	--	--	--	--	--	--	--	--	--	--	--	--	--	--	--	--	--	--	-	-	-
Unigene10074_All	222	56	27.896	84	38.2136	--	--	--	--	--	--	--	--	--	--	--	--	--	--	--	--	--	--	-	-	-
Unigene10075_All	265	16	6.677	19	7.241	--	--	--	--	--	--	--	--	--	--	--	--	--	--	--	--	--	--	-	-	-
Unigene10076_All	238	31	14.4043	12	5.0921	--	--	--	--	--	--	--	--	--	--	--	--	--	--	--	--	--	--	-	-	-
Unigene10077_All	305	9	3.2632	9	2.9801	gi|255952903|ref|XP_002567204.1|	60.5	4.00E-08	Pc21g01340 [Penicillium chrysogenum Wisconsin 54-1255] >gi|211588915|emb|CAP95031.1| Pc21g01340 [Penicillium chrysogenum Wisconsin 54-1255]	--	--	--	--	--	--	--	--	--	--	--	--	--	--	-	-	-
Unigene10078_All	341	12	3.8916	9	2.6655	--	--	--	--	--	--	--	--	--	--	--	--	--	--	--	--	--	--	-	-	-
Unigene10079_All	251	205	90.3205	154	61.964	--	--	--	--	--	--	--	--	--	--	--	--	--	--	--	--	--	--	-	-	-
Unigene1007_All	2574	1323	56.8405	2539	99.62	gi|70983492|ref|XP_747273.1|	497	1.00E-138	serine/threonine protein kinase [Aspergillus fumigatus Af293]	sp|Q12003|KP236_YEAST	191	2.00E-47	Serine/threonine-protein kinase YPL236C OS=Saccharomyces cerevisiae GN=YPL236C PE=1 SV=1	YGL156w	140	8.00E-33	COG0383	Alpha-mannosidase	K08856	1.00E-176	622	fgr:FG06832.1	serine/threonine kinase 16 [EC:2.7.11.1]	-	-	-
Unigene10080_All	431	686	176.0164	873	204.564	--	--	--	--	--	--	--	--	--	--	--	--	--	--	--	--	--	--	-	-	-
Unigene10081_All	439	889	223.9461	662	152.295	--	--	--	--	--	--	--	--	--	--	--	--	--	--	--	--	--	--	-	-	-
Unigene10082_All	261	31	13.1349	22	8.5128	--	--	--	--	--	--	--	--	--	--	--	--	--	--	--	--	--	--	-	-	-
Unigene10083_All	232	129	61.4905	95	41.355	gi|299744498|ref|XP_001831077.2|	64.3	3.00E-09	RING finger protein [Coprinopsis cinerea okayama7#130] >gi|298406155|gb|EAU90699.2| RING finger protein [Coprinopsis cinerea okayama7#130]	sp|P0CE10|Y4102_ARATH	63.5	4.00E-10	Putative uncharacterized protein At4g01020, chloroplastic OS=Arabidopsis thaliana GN=At4g01020 PE=4 SV=1	--	--	--	--	--	--	--	--	--	--	-	GO:0005488//binding	-
Unigene10084_All	252	420	184.3126	401	160.7074	gi|238482353|ref|XP_002372415.1|	135	8.00E-31	splicing factor u2af large subunit [Aspergillus flavus NRRL3357] >gi|220700465|gb|EED56803.1| splicing factor u2af large subunit [Aspergillus flavus NRRL3357]	sp|P90727|U2AF2_CAEBR	74.7	2.00E-13	Splicing factor U2AF 65 kDa subunit OS=Caenorhabditis briggsae GN=uaf-1 PE=3 SV=2	--	--	--	--	--	K12837	7.00E-32	137	bfu:BC1G_02202	splicing factor U2AF 65 kDa subunit	GO:0006397//mRNA processing	GO:0003723//RNA binding	GO:0005634//nucleus
Unigene10085_All	328	90	30.3442	100	30.7906	--	--	--	--	--	--	--	--	--	--	--	--	--	--	--	--	--	--	-	-	-
Unigene10086_All	204	343	185.9389	120	59.4078	--	--	--	--	--	--	--	--	--	--	--	--	--	--	--	--	--	--	-	-	-
Unigene10087_All	227	31	15.1023	25	11.1226	--	--	--	--	--	--	--	--	--	--	--	--	--	--	--	--	--	--	-	-	-
Unigene10088_All	429	11	2.8356	15	3.5312	--	--	--	--	--	--	--	--	--	--	--	--	--	--	--	--	--	--	-	-	-
Unigene10089_All	294	31	11.6606	16	5.4962	--	--	--	--	--	--	--	--	--	--	--	--	--	--	--	--	--	--	-	-	-
Unigene1008_All	919	489	58.8437	675	74.1789	--	--	--	--	--	--	--	--	--	--	--	--	--	--	--	--	--	--	-	-	-
Unigene10090_All	657	19	3.1981	14	2.1521	gi|74597960|sp|Q5BCI8.1|MANBA_EMENI	49.7	7.00E-12	RecName: Full=Probable beta-mannosidase A; AltName: Full=Mannanase A; Short=Mannase A; Flags: Precursor >gi|259487087|tpe|CBF85479.1| TPA: beta-1,4-mannosidase (Eurofung) [Aspergillus nidulans FGSC A4]	sp|Q9UUZ3|MANBA_ASPNG	43.1	2.00E-09	Beta-mannosidase OS=Aspergillus niger GN=mndA PE=1 SV=1	--	--	--	--	--	K01192	2.00E-12	49.7	ani:AN1742.2	beta-mannosidase [EC:3.2.1.25]	-	-	-
Unigene10091_All	325	11	3.743	18	5.5935	--	--	--	--	--	--	--	--	--	--	--	--	--	--	--	--	--	--	-	-	-
Unigene10092_All	319	154	53.3871	516	163.3621	--	--	--	--	--	--	--	--	--	--	--	--	--	--	--	--	--	--	-	-	-
Unigene10093_All	412	497	133.403	552	135.3113	--	--	--	--	--	--	--	--	--	--	--	--	--	--	--	--	--	--	-	-	-
Unigene10094_All	225	298	146.4671	146	65.5334	--	--	--	--	--	--	--	--	--	--	--	--	--	--	--	--	--	--	-	-	-
Unigene10095_All	742	43	6.4087	16	2.1778	gi|156039339|ref|XP_001586777.1|	68.9	3.00E-10	predicted protein [Sclerotinia sclerotiorum 1980] >gi|154697543|gb|EDN97281.1| predicted protein [Sclerotinia sclerotiorum 1980]	--	--	--	--	--	--	--	--	--	--	--	--	--	--	-	-	-
Unigene10096_All	375	38	11.2062	17	4.5784	--	--	--	--	--	--	--	--	--	--	--	--	--	--	--	--	--	--	-	-	-
Unigene10097_All	372	140	41.619	243	65.9714	gi|261356613|gb|EEY19041.1|	86.7	6.00E-16	cytochrome b2 [Verticillium albo-atrum VaMs.102]	sp|O04354|CYB5_BOROF	58.5	1.00E-08	Cytochrome b5 OS=Borago officinalis PE=2 SV=1	ECU01g1115	56.2	1.00E-08	COG5274	Cytochrome b involved in lipid metabolism	K00101	5.00E-16	84.7	fgr:FG05328.1	L-lactate dehydrogenase (cytochrome) [EC:1.1.2.3]	GO:0008152//metabolic process	GO:0020037//heme binding;GO:0016491//oxidoreductase activity;GO:0009055//electron carrier activity	-
Unigene10098_All	291	540	205.2141	260	90.2345	gi|85107781|ref|XP_962445.1|	96.7	6.00E-19	eukaryotic translation initiation factor 3 subunit 3 [Neurospora crassa OR74A] >gi|74617016|sp|Q7S9Y9.1|EIF3H_NEUCR RecName: Full=Eukaryotic translation initiation factor 3 subunit H; Short=eIF3h >gi|28924051|gb|EAA33209.1| eukaryotic translation initiation factor 3 subunit 3 [Neurospora crassa OR74A]	sp|Q7S9Y9|EIF3H_NEUCR	96.7	4.00E-20	Eukaryotic translation initiation factor 3 subunit H OS=Neurospora crassa GN=NCU07929 PE=3 SV=1	--	--	--	--	--	K03247	7.00E-21	100	pan:PODANSg472	translation initiation factor eIF-3 subunit 3	GO:0006412//translation;GO:0044408//growth or development of symbiont on or near host	GO:0003743//translation initiation factor activity	GO:0005737//cytoplasm
Unigene10099_All	618	491	87.8617	313	51.1503	gi|38502263|emb|CAE55933.1|	65.5	3.00E-09	putative protein [Neurospora crassa]	--	--	--	--	--	--	--	--	--	--	--	--	--	--	-	-	-
Unigene1009_All	1287	115	9.8816	135	10.5937	gi|296816633|ref|XP_002848653.1|	296	2.00E-78	von Willebrand factor type A domain-containing protein [Arthroderma otae CBS 113480] >gi|238839106|gb|EEQ28768.1| von Willebrand factor type A domain-containing protein [Microsporum canis CBS 113480]	sp|Q54MG4|Y5975_DICDI	103	2.00E-21	von Willebrand factor A domain-containing protein DDB_G0285975 OS=Dictyostelium discoideum GN=DDB_G0285975 PE=4 SV=1	alr4412	98.2	3.00E-20	COG2304	Uncharacterized protein containing a von Willebrand factor type A (vWA) domain	K07114	1.00E-21	106	bbt:BBta_0664		-	-	-
Unigene100_All	846	597	78.0388	586	69.9551	gi|85090149|ref|XP_958280.1|	400	1.00E-110	dihydroxy-acid dehydratase [Neurospora crassa OR74A] >gi|28919625|gb|EAA29044.1| dihydroxy-acid dehydratase [Neurospora crassa OR74A] >gi|28950019|emb|CAD70774.1| probable dihydroxy-acid dehydratase [Neurospora crassa]	sp|Q7UJ69|ILVD_RHOBA	318	2.00E-86	Dihydroxy-acid dehydratase OS=Rhodopirellula baltica GN=ilvD PE=3 SV=2	SPAC17G8.06c	344	1.00E-94	COG0129	Dihydroxyacid dehydratase/phosphogluconate dehydratase	K01687	2.00E-117	423	fgr:FG02056.1	dihydroxy-acid dehydratase [EC:4.2.1.9]	-	-	-
Unigene10100_All	624	1365	241.9103	945	152.9464	gi|261352551|gb|EEY14979.1|	70.1	1.00E-10	DNA-directed RNA polymerase I subunit RPA12 [Verticillium albo-atrum VaMs.102]	sp|P32529|RPA12_YEAST	61.6	4.00E-09	DNA-directed RNA polymerase I subunit RPA12 OS=Saccharomyces cerevisiae GN=RPA12 PE=1 SV=1	YJR063w	61.6	1.00E-09	COG1594	DNA-directed RNA polymerase, subunit M/Transcription elongation factor TFIIS	K03000	5.00E-16	85.9	mgr:MGG_07394	DNA-directed RNA polymerase I subunit A12 [EC:2.7.7.6]	GO:0006350//transcription	GO:0005488//binding;GO:0004532//exoribonuclease activity	GO:0005634//nucleus
Unigene10101_All	287	339	130.6244	377	132.6636	gi|85090147|ref|XP_958279.1|	162	8.00E-39	ATP-dependent Clp protease proteolytic subunit 1 [Neurospora crassa OR74A] >gi|28919624|gb|EAA29043.1| ATP-dependent Clp protease proteolytic subunit 1 [Neurospora crassa OR74A] >gi|28950018|emb|CAD70773.1| related to endopeptidase Clp [Neurospora crassa]	sp|Q60BE8|CLPP2_METCA	117	2.00E-26	ATP-dependent Clp protease proteolytic subunit 2 OS=Methylococcus capsulatus GN=clpP2 PE=3 SV=2	PA1801	113	7.00E-26	COG0740	Protease subunit of ATP-dependent Clp proteases	K01358	3.00E-44	178	fgr:FG02058.1	ATP-dependent Clp protease, protease subunit [EC:3.4.21.92]	GO:0006508//proteolysis	GO:0004252//serine-type endopeptidase activity	-
Unigene10102_All	225	8	3.932	5	2.2443	--	--	--	--	--	--	--	--	--	--	--	--	--	--	--	--	--	--	-	-	-
Unigene10103_All	329	370	124.369	425	130.4624	--	--	--	--	--	--	--	--	--	--	--	--	--	--	--	--	--	--	-	-	-
Unigene10104_All	295	362	135.7041	388	132.8317	gi|71002420|ref|XP_755891.1|	168	1.00E-40	V-ATPase proteolipid subunit Ppa1 [Aspergillus fumigatus Af293]	sp|P23968|VATO_YEAST	146	4.00E-35	V-type proton ATPase subunit c'' OS=Saccharomyces cerevisiae GN=PPA1 PE=1 SV=1	YHR026w	146	1.00E-35	COG0636	F0F1-type ATP synthase, subunit c/Archaeal/vacuolar-type H+-ATPase, subunit K	K03661	9.00E-42	170	ang:An15g05730	V-type H+-transporting ATPase 21kDa proteolipid subunit [EC:3.6.3.14]	GO:0015986//ATP synthesis coupled proton transport	GO:0008553//hydrogen-exporting ATPase activity, phosphorylative mechanism	GO:0016021//integral to membrane;GO:0033179//proton-transporting V-type ATPase, V0 domain
Unigene10105_All	339	6	1.9573	5	1.4896	gi|4249562|dbj|BAA74959.1|	169	5.00E-41	beta-glucosidase [Hypocrea jecorina]	sp|Q25BW4|BGL1B_PHACH	110	2.00E-24	Beta-glucosidase 1B OS=Phanerochaete chrysosporium GN=BGL1B PE=1 SV=1	AGl770	56.6	1.00E-08	COG2723	Beta-glucosidase/6-phospho-beta-glucosidase/beta-galactosidase	K05350	6.00E-39	160	fgr:FG07274.1	beta-glucosidase [EC:3.2.1.21]	GO:0005975//carbohydrate metabolic process	GO:0004553//hydrolase activity, hydrolyzing O-glycosyl compounds;GO:0043169//cation binding	-
Unigene10106_All	323	21	7.1899	33	10.3182	--	--	--	--	--	--	--	--	--	--	--	--	--	--	--	--	--	--	-	-	-
Unigene10107_All	270	263	107.7205	302	112.9628	gi|255954265|ref|XP_002567885.1|	84	4.00E-15	Pc21g08460 [Penicillium chrysogenum Wisconsin 54-1255] >gi|211589596|emb|CAP95743.1| Pc21g08460 [Penicillium chrysogenum Wisconsin 54-1255]	--	--	--	--	--	--	--	--	--	--	--	--	--	--	-	-	-
Unigene10108_All	204	119	64.5094	170	84.161	gi|70986789|ref|XP_748883.1|	75.1	2.00E-12	cyanamide hydratase [Aspergillus fumigatus Af293]	sp|P22143|CYAH_MYRVE	50.8	3.00E-06	Cyanamide hydratase OS=Myrothecium verrucaria GN=CAH PE=1 SV=1	--	--	--	--	--	K06035	4.00E-13	75.1	afm:AFUA_7G06270	cyanamide hydratase [EC:4.2.1.69]	-	GO:0003824//catalytic activity	-
Unigene10109_All	387	23	6.5724	38	9.9166	--	--	--	--	--	--	--	--	--	--	--	--	--	--	--	--	--	--	-	-	-
Unigene1010_All	2826	948	37.0973	1011	36.1303	gi|261352288|gb|EEY14716.1|	381	1.00E-103	peptidase family M20/M25/M40 protein [Verticillium albo-atrum VaMs.102]	sp|Q52KI8|SRRM1_MOUSE	56.6	1.00E-06	Serine/arginine repetitive matrix protein 1 OS=Mus musculus GN=Srrm1 PE=1 SV=1	--	--	--	--	--	--	--	--	--	--	-	-	-
Unigene10110_All	222	206	102.6173	102	46.4023	gi|40882342|emb|CAF06164.1|	66.2	8.00E-10	probable t-RNA methyltransferase [Neurospora crassa]	sp|Q7RZC1|TRMB_NEUCR	66.2	6.00E-11	tRNA (guanine-N(7)-)-methyltransferase OS=Neurospora crassa GN=trm-8 PE=3 SV=1	--	--	--	--	--	K03439	2.00E-10	66.2	ncr:NCU03936	tRNA (guanine-N7-)-methyltransferase [EC:2.1.1.33]	GO:0006400//tRNA modification	GO:0008176//tRNA (guanine-N7-)-methyltransferase activity	-
Unigene10111_All	375	342	100.8559	289	77.8321	--	--	--	--	--	--	--	--	--	--	--	--	--	--	--	--	--	--	-	-	-
Unigene10112_All	285	776	301.1086	777	275.3394	--	--	--	--	--	--	--	--	--	--	--	--	--	--	--	--	--	--	-	-	-
Unigene10113_All	253	199	86.9839	289	115.3638	--	--	--	--	--	--	--	--	--	--	--	--	--	--	--	--	--	--	-	-	-
Unigene10114_All	283	15	5.8615	21	7.4942	--	--	--	--	--	--	--	--	--	--	--	--	--	--	--	--	--	--	-	-	-
Unigene10115_All	383	17	4.9086	24	6.3286	--	--	--	--	--	--	--	--	--	--	--	--	--	--	--	--	--	--	-	-	-
Unigene10116_All	238	210	97.5773	225	95.4768	--	--	--	--	--	--	--	--	--	--	--	--	--	--	--	--	--	--	-	-	-
Unigene10117_All	232	428	204.015	597	259.8834	--	--	--	--	--	--	--	--	--	--	--	--	--	--	--	--	--	--	-	-	-
Unigene10118_All	1424	286	22.2107	259	18.3688	gi|71002202|ref|XP_755782.1|	208	1.00E-51	endoglucanase [Aspergillus fumigatus Af293]	sp|P13728|SGS3_DROYA	61.2	2.00E-08	Salivary glue protein Sgs-3 OS=Drosophila yakuba GN=Sgs3 PE=2 SV=2	--	--	--	--	--	K01238	8.00E-17	90.5	afm:AFUA_8G06830	[EC:3.2.1.-]	-	-	-
Unigene10119_All	545	21	4.2612	8	1.4825	--	--	--	--	--	--	--	--	--	--	--	--	--	--	--	--	--	--	-	-	-
Unigene1011_All	1403	749	59.0378	638	45.9256	gi|239609895|gb|EEQ86882.1|	168	9.00E-40	phosphotransferase enzyme family protein [Ajellomyces dermatitidis ER-3]	--	--	--	--	--	--	--	--	--	--	--	--	--	--	-	-	-
Unigene10120_All	280	18	7.1092	22	7.9352	--	--	--	--	--	--	--	--	--	--	--	--	--	--	--	--	--	--	-	-	-
Unigene10121_All	273	442	179.0466	493	182.3797	gi|261356511|gb|EEY18939.1|	147	4.00E-34	clathrin heavy chain 1 [Verticillium albo-atrum VaMs.102]	sp|P22137|CLH_YEAST	106	4.00E-23	Clathrin heavy chain OS=Saccharomyces cerevisiae GN=CHC1 PE=1 SV=1	--	--	--	--	--	K04646	4.00E-37	154	fgr:FG05619.1	clathrin, heavy polypeptide	-	-	-
Unigene10122_All	279	342	135.559	224	81.0842	--	--	--	--	--	--	--	--	--	--	--	--	--	--	--	--	--	--	-	-	-
Unigene10123_All	361	24	7.3521	14	3.9166	gi|1334547|emb|CAA38792.1|	121	2.00E-26	GIY COI i14 grp IB protein [Podospora anserina]	--	--	--	--	--	--	--	--	--	--	--	--	--	--	-	-	-
Unigene10124_All	367	1001	301.6299	1161	319.4908	gi|189209027|ref|XP_001940846.1|	125	1.00E-27	glutamyl-tRNA(Gln) amidotransferase subunit A [Pyrenophora tritici-repentis Pt-1C-BFP] >gi|187976939|gb|EDU43565.1| glutamyl-tRNA(Gln) amidotransferase subunit A [Pyrenophora tritici-repentis Pt-1C-BFP]	sp|C0QRF9|GATA_PERMH	63.9	3.00E-10	Glutamyl-tRNA(Gln) amidotransferase subunit A OS=Persephonella marina (strain DSM 14350 / EX-H1) GN=gatA PE=3 SV=1	SPAC869.01	95.9	2.00E-20	COG0154	Asp-tRNAAsn/Glu-tRNAGln amidotransferase A subunit and related amidases	K01463	3.00E-22	105	afm:AFUA_6G14410	[EC:3.5.1.-]	-	-	-
Unigene10125_All	261	476	201.6846	424	164.0656	gi|226295357|gb|EEH50777.1|	123	4.00E-27	small nuclear ribonucleoprotein Sm D2 [Paracoccidioides brasiliensis Pb18]	sp|O14036|SMD2_SCHPO	113	4.00E-25	Probable small nuclear ribonucleoprotein Sm D2 OS=Schizosaccharomyces pombe GN=smd2 PE=2 SV=1	SPAC2C4.03c	113	1.00E-25	COG1958	Small nuclear ribonucleoprotein (snRNP) homolog	K11096	1.00E-31	136	mgr:MGG_04013	small nuclear ribonucleoprotein D2	-	-	-
Unigene10126_All	205	107	57.7213	117	57.64	gi|16416089|emb|CAB91232.2|	110	5.00E-23	related to endozepine [Neurospora crassa]	--	--	--	--	--	--	--	--	--	--	--	--	--	--	-	-	-
Unigene10127_All	340	68	22.1175	86	25.5453	gi|296811941|ref|XP_002846308.1|	53.1	7.00E-06	pre-mRNA-splicing factor 38B [Arthroderma otae CBS 113480]	sp|Q8IWX8|CHERP_HUMAN	55.8	8.00E-08	Calcium homeostasis endoplasmic reticulum protein OS=Homo sapiens GN=CHERP PE=1 SV=2	--	--	--	--	--	K12850	3.00E-06	52.4	pcb:PC000052.00.0	pre-mRNA-splicing factor 38B	-	-	-
Unigene10128_All	508	203	44.1915	137	27.2364	--	--	--	--	--	--	--	--	--	--	--	--	--	--	--	--	--	--	-	-	-
Unigene10129_All	258	456	195.4571	493	192.9831	gi|70997695|ref|XP_753585.1|	92	1.00E-17	stress response RCI peptide [Aspergillus fumigatus Af293]	sp|Q9C1W4|PMP3_SCHPO	54.7	2.00E-07	Plasma membrane proteolipid 3 OS=Schizosaccharomyces pombe GN=pmp3 PE=2 SV=1	SPBC713.11c	54.7	4.00E-08	COG0401	Uncharacterized homolog of Blt101	--	--	--	--	--	-	-	-
Unigene1012_All	1477	1168	87.4518	1324	90.5315	gi|261352100|gb|EEY14528.1|	328	5.00E-88	Syja_N domain-containing protein [Verticillium albo-atrum VaMs.102]	sp|Q12291|YL063_YEAST	75.5	9.00E-13	Uncharacterized protein YLR063W OS=Saccharomyces cerevisiae GN=YLR063W PE=1 SV=1	--	--	--	--	--	--	--	--	--	--	-	-	-
Unigene10130_All	203	104	56.6557	128	63.6804	--	--	--	--	--	--	--	--	--	--	--	--	--	--	--	--	--	--	-	-	-
Unigene10131_All	231	6	2.8724	3	1.3116	--	--	--	--	--	--	--	--	--	--	--	--	--	--	--	--	--	--	-	-	-
Unigene10132_All	665	250	41.5743	497	75.4791	gi|261360744|gb|EEY23172.1|	84.7	5.00E-15	class E vacuolar protein-sorting machinery protein HSE1 [Verticillium albo-atrum VaMs.102]	sp|Q0U6X7|HSE1_PHANO	68.6	3.00E-11	Class E vacuolar protein-sorting machinery protein HSE1 OS=Phaeosphaeria nodorum GN=HSE1 PE=3 SV=1	--	--	--	--	--	K04705	1.00E-10	68.2	act:ACLA_089980	signal transducing adaptor molecule	-	-	-
Unigene10133_All	308	6	2.1543	10	3.279	--	--	--	--	--	--	--	--	--	--	--	--	--	--	--	--	--	--	-	-	-
Unigene10134_All	376	633	186.1754	907	243.6193	gi|164423796|ref|XP_961971.2|	207	3.00E-52	26S proteasome regulatory subunit rpn1 [Neurospora crassa OR74A] >gi|182705247|sp|Q7S8R8.2|RPN1_NEUCR RecName: Full=26S proteasome regulatory subunit rpn-1 >gi|157070235|gb|EAA32735.2| 26S proteasome regulatory subunit rpn1 [Neurospora crassa OR74A]	sp|Q7S8R8|RPN1_NEUCR	207	2.00E-53	26S proteasome regulatory subunit rpn-1 OS=Neurospora crassa GN=rpn-1 PE=3 SV=2	SPBP19A11.03c	162	2.00E-40	COG5110	26S proteasome regulatory complex component	K03028	4.00E-57	221	fgr:FG09783.1	26S proteasome regulatory subunit N1	-	-	-
Unigene10135_All	204	369	200.0334	332	164.3615	gi|256733007|gb|EEU46355.1|	90.1	5.00E-17	predicted protein [Nectria haematococca mpVI 77-13-4]	--	--	--	--	--	--	--	--	--	--	--	--	--	--	-	-	-
Unigene10136_All	220	41	20.6095	88	40.3973	--	--	--	--	--	--	--	--	--	--	--	--	--	--	--	--	--	--	-	-	-
Unigene10137_All	244	75	33.9921	119	49.2549	--	--	--	--	--	--	--	--	--	--	--	--	--	--	--	--	--	--	-	-	-
Unigene10138_All	331	161	53.7903	262	79.9402	gi|296813259|ref|XP_002846967.1|	77.8	3.00E-13	OmtA [Arthroderma otae CBS 113480] >gi|238842223|gb|EEQ31885.1| OmtA [Microsporum canis CBS 113480]	--	--	--	--	--	--	--	--	--	--	--	--	--	--	-	-	-
Unigene10139_All	307	173	62.3181	1189	391.1431	gi|4019275|gb|AAC95573.1|	55.5	1.00E-06	orf 48 [Ateline herpesvirus 3]	sp|A8XEA2|NO66_CAEBR	52.8	7.00E-07	Lysine-specific demethylase NO66 OS=Caenorhabditis briggsae GN=CBG11988 PE=3 SV=1	YKR072c	49.3	2.00E-06	COG0452	Phosphopantothenoylcysteine synthetase/decarboxylase	K03115	1.00E-06	53.5	pfa:PF13_0232	casein kinase 2, beta polypeptide	-	-	-
Unigene1013_All	2358	570	26.7324	613	26.2548	gi|16973362|emb|CAD11898.1|	174	4.00E-41	subtilisin-like serine protease PR1C [Metarhizium anisopliae var. anisopliae]	--	--	--	--	--	--	--	--	--	--	--	--	--	--	-	-	-
Unigene10140_All	352	18	5.655	7	2.0084	--	--	--	--	--	--	--	--	--	--	--	--	--	--	--	--	--	--	-	-	-
Unigene10141_All	380	26	7.5665	9	2.3919	--	--	--	--	--	--	--	--	--	--	--	--	--	--	--	--	--	--	-	-	-
Unigene10142_All	248	194	86.508	335	136.4223	gi|240105549|gb|EER23742.1|	91.7	2.00E-17	alpha/beta hydrolase fold family protein [Coccidioides posadasii C735 delta SOWgp]	--	--	--	--	--	--	--	--	--	K01567	2.00E-14	79.7	afm:AFUA_2G02920	[EC:3.-.-.-]	-	-	-
Unigene10143_All	302	27	9.887	15	5.0162	--	--	--	--	--	--	--	--	--	--	--	--	--	--	--	--	--	--	-	-	-
Unigene10144_All	343	10	3.2241	6	1.7666	gi|296805155|ref|XP_002843402.1|	96.7	6.00E-19	ABC transporter [Arthroderma otae CBS 113480] >gi|238844704|gb|EEQ34366.1| ABC transporter [Microsporum canis CBS 113480]	--	--	--	--	--	--	--	--	--	K01552	1.00E-06	53.5	afm:AFUA_1G10390	[EC:3.6.3.-]	-	-	-
Unigene10145_All	356	738	229.2518	249	70.6385	gi|156053596|ref|XP_001592724.1|	117	4.00E-25	heat shock protein SSB [Sclerotinia sclerotiorum 1980] >gi|154703426|gb|EDO03165.1| heat shock protein SSB [Sclerotinia sclerotiorum 1980]	sp|Q10284|HSP75_SCHPO	98.2	1.00E-20	Heat shock protein sks2 OS=Schizosaccharomyces pombe GN=sks2 PE=1 SV=2	SPBC1709.05	98.2	3.00E-21	COG0443	Molecular chaperone	K03283	9.00E-26	117	bfu:BC1G_10846	heat shock 70kDa protein 1/8	-	-	-
Unigene10146_All	216	156	79.8688	138	64.5234	gi|256730976|gb|EEU44326.1|	77.4	4.00E-13	hypothetical protein NECHADRAFT_84749 [Nectria haematococca mpVI 77-13-4]	--	--	--	--	--	--	--	--	--	--	--	--	--	--	-	-	-
Unigene10147_All	533	21	4.3571	31	5.8739	--	--	--	--	--	--	--	--	--	--	--	--	--	--	--	--	--	--	-	-	-
Unigene10148_All	201	8	4.4015	3	1.5074	--	--	--	--	--	--	--	--	--	--	--	--	--	--	--	--	--	--	-	-	-
Unigene10149_All	219	87	43.9321	496	228.7335	gi|46128645|ref|XP_388876.1|	129	8.00E-29	MASY_NEUCR Malate synthase, glyoxysomal [Gibberella zeae PH-1]	sp|P28344|MASY_EMENI	122	9.00E-28	Malate synthase, glyoxysomal OS=Emericella nidulans GN=acuE PE=3 SV=2	YNL117w	70.9	6.00E-13	COG2225	Malate synthase	K01638	2.00E-29	129	fgr:FG08700.1	malate synthase [EC:2.3.3.9]	-	-	-
Unigene1014_All	1165	600	56.955	577	50.0198	gi|242803682|ref|XP_002484224.1|	131	9.00E-29	integral membrane protein [Talaromyces stipitatus ATCC 10500] >gi|218717569|gb|EED16990.1| integral membrane protein [Talaromyces stipitatus ATCC 10500]	--	--	--	--	--	--	--	--	--	--	--	--	--	--	-	-	-
Unigene10150_All	315	51	17.9047	59	18.9162	--	--	--	--	--	--	--	--	--	--	--	--	--	--	--	--	--	--	-	-	-
Unigene10151_All	214	11	5.6844	12	5.6632	--	--	--	--	--	--	--	--	--	--	--	--	--	--	--	--	--	--	-	-	-
Unigene10152_All	262	109	46.0078	75	28.9103	gi|46128287|ref|XP_388697.1|	65.5	1.00E-09	hypothetical protein FG08521.1 [Gibberella zeae PH-1]	--	--	--	--	--	--	--	--	--	K07512	3.00E-10	65.5	fgr:FG08521.1	mitochondrial trans-2-enoyl-CoA reductase [EC:1.3.1.38]	-	-	-
Unigene10153_All	501	355	78.3605	257	51.8069	gi|291176174|gb|EFE31975.1|	52.8	1.00E-05	forkhead domain protein [Arthroderma benhamiae CBS 112371]	sp|Q54AU8|Y5091_DICDI	50.4	5.00E-06	Putative uncharacterized protein DDB_G0294196 OS=Dictyostelium discoideum GN=DDB_G0294196 PE=4 SV=1	--	--	--	--	--	--	--	--	--	--	-	-	-
Unigene10154_All	461	5	1.1994	16	3.5052	--	--	--	--	--	--	--	--	--	--	--	--	--	--	--	--	--	--	-	-	-
Unigene10155_All	229	60	28.9749	142	62.6246	gi|5880913|gb|AAD54967.1|AF161721_1	117	2.00E-25	malonyl CoA-acyl carrier protein transacylase [Glomerella cingulata]	--	--	--	--	--	--	--	--	--	K00645	2.00E-22	106	ssl:SS1G_08176	[acyl-carrier-protein] S-malonyltransferase [EC:2.3.1.39]	-	-	-
Unigene10156_All	362	20	6.1098	23	6.4167	gi|148358127|ref|YP_001249329.1|	159	5.00E-38	LAGLIDADG endonuclease [Gibberella zeae] >gi|86142526|gb|ABC86641.1| LAGLIDADG endonuclease [Gibberella zeae]	sp|P22190|YMC2_SCHPO	110	3.00E-24	Uncharacterized cox1 intron-2 37.2 kDa protein OS=Schizosaccharomyces pombe GN=SPMIT.03 PE=4 SV=1	--	--	--	--	--	K02256	7.00E-08	57.8	yli:YalifMp06	cytochrome c oxidase subunit I [EC:1.9.3.1]	-	-	-
Unigene10157_All	258	338	144.8783	349	136.6148	gi|27734221|sp|Q9P602.2|ATPO_NEUCR	102	8.00E-21	RecName: Full=ATP synthase subunit 5, mitochondrial; Short=ATP synthase chain 5; AltName: Full=Oligomycin sensitivity conferral protein; Short=OSCP; Flags: Precursor >gi|16416018|emb|CAB91368.2| probable oligomycin sensitivity conferring protein (ATP5) [Neurospora crassa]	sp|Q9P602|ATPO_NEUCR	102	6.00E-22	ATP synthase subunit 5, mitochondrial OS=Neurospora crassa GN=atp-5 PE=3 SV=2	--	--	--	--	--	K02137	2.00E-21	102	ncr:NCU01606	F-type H+-transporting ATPase oligomycin sensitivity conferral protein [EC:3.6.3.14]	-	-	-
Unigene10158_All	308	21	7.5401	12	3.9348	--	--	--	--	--	--	--	--	--	--	--	--	--	--	--	--	--	--	-	-	-
Unigene10159_All	277	21	8.3839	103	37.5534	--	--	--	--	--	--	--	--	--	--	--	--	--	--	--	--	--	--	-	-	-
Unigene1015_All	2026	816	44.5407	695	34.6448	gi|189208013|ref|XP_001940340.1|	740	0	DNA-binding protein SMUBP-2 [Pyrenophora tritici-repentis Pt-1C-BFP] >gi|187976433|gb|EDU43059.1| DNA-binding protein SMUBP-2 [Pyrenophora tritici-repentis Pt-1C-BFP]	sp|O94247|HCS1_SCHPO	444	1.00E-123	DNA polymerase alpha-associated DNA helicase A OS=Schizosaccharomyces pombe GN=hcs1 PE=2 SV=1	SPCC737.07c	444	3.00E-124	COG1112	Superfamily I DNA and RNA helicases and helicase subunits	K01529	2.00E-112	408	kla:KLLA0E18150g	[EC:3.6.1.-]	-	-	-
Unigene10160_All	208	126	66.9906	183	88.8546	gi|261356137|gb|EEY18565.1|	71.2	2.00E-11	RNA binding domain-containing protein [Verticillium albo-atrum VaMs.102]	--	--	--	--	--	--	--	--	--	K12881	7.00E-13	74.3	fgr:FG06855.1	THO complex subunit 4	-	-	-
Unigene10161_All	284	134	52.1786	128	45.5181	--	--	--	--	--	--	--	--	--	--	--	--	--	--	--	--	--	--	-	-	-
Unigene10162_All	241	299	137.202	219	91.7739	gi|121714505|ref|XP_001274863.1|	106	7.00E-22	protein kinase domain protein [Aspergillus clavatus NRRL 1] >gi|119403017|gb|EAW13437.1| protein kinase domain protein [Aspergillus clavatus NRRL 1]	--	--	--	--	--	--	--	--	--	--	--	--	--	--	-	-	-
Unigene10163_All	259	406	173.3535	303	118.1504	gi|261356917|gb|EEY19345.1|	149	7.00E-35	ubiquitin/metalloprotease fusion protein [Verticillium albo-atrum VaMs.102]	sp|O94580|YQ77_SCHPO	103	4.00E-22	Ubiquitin and WLM domain-containing protein C1442.07c OS=Schizosaccharomyces pombe GN=SPCC1442.07c PE=2 SV=1	--	--	--	--	--	--	--	--	--	--	-	-	-
Unigene10164_All	327	54	18.2622	41	12.6628	gi|256734361|gb|EEU47707.1|	60.8	3.00E-08	predicted protein [Nectria haematococca mpVI 77-13-4]	--	--	--	--	--	--	--	--	--	--	--	--	--	--	-	-	-
Unigene10165_All	271	17	6.9372	6	2.236	--	--	--	--	--	--	--	--	--	--	--	--	--	--	--	--	--	--	-	-	-
Unigene10166_All	241	35	16.0604	28	11.7337	--	--	--	--	--	--	--	--	--	--	--	--	--	--	--	--	--	--	-	-	-
Unigene10167_All	256	107	46.2222	98	38.6615	--	--	--	--	--	--	--	--	--	--	--	--	--	--	--	--	--	--	-	-	-
Unigene10168_All	219	170	85.8442	148	68.2511	--	--	--	--	--	--	--	--	--	--	--	--	--	--	--	--	--	--	-	-	-
Unigene10169_All	371	150	44.712	127	34.5718	--	--	--	--	--	--	--	--	--	--	--	--	--	--	--	--	--	--	-	-	-
Unigene1016_All	1298	1145	97.5522	1142	88.8553	gi|85113944|ref|XP_964612.1|	226	2.00E-57	hypothetical protein NCU02085 [Neurospora crassa OR74A] >gi|28926400|gb|EAA35376.1| predicted protein [Neurospora crassa OR74A]	--	--	--	--	--	--	--	--	--	--	--	--	--	--	-	-	-
Unigene10170_All	242	116	53.0089	117	48.8273	gi|261356057|gb|EEY18485.1|	73.6	5.00E-12	IdgA domain-containing protein [Verticillium albo-atrum VaMs.102]	--	--	--	--	--	--	--	--	--	K00924	2.00E-11	69.7	afm:AFUA_2G05800	[EC:2.7.1.-]	-	-	-
Unigene10171_All	242	461	210.6648	438	182.7894	gi|70995160|ref|XP_752345.1|	54.7	2.00E-06	stomatin family protein [Aspergillus fumigatus Af293] >gi|66849980|gb|EAL90307.1| stomatin family protein [Aspergillus fumigatus Af293] >gi|159131102|gb|EDP56215.1| stomatin family protein [Aspergillus fumigatus A1163]	--	--	--	--	--	--	--	--	--	--	--	--	--	--	-	-	-
Unigene10172_All	276	603	241.6098	568	207.8411	--	--	--	--	--	--	--	--	--	--	--	--	--	--	--	--	--	--	-	-	-
Unigene10173_All	205	42	22.657	51	25.1251	gi|238482447|ref|XP_002372462.1|	93.2	6.00E-18	UMTA methyltransferase family protein [Aspergillus flavus NRRL3357] >gi|220700512|gb|EED56850.1| UMTA methyltransferase family protein [Aspergillus flavus NRRL3357]	--	--	--	--	--	--	--	--	--	--	--	--	--	--	-	-	-
Unigene10174_All	216	98	50.174	98	45.821	gi|261356295|gb|EEY18723.1|	130	3.00E-29	DNA replication complex GINS protein PSF1 [Verticillium albo-atrum VaMs.102]	sp|Q4IP51|PSF1_GIBZE	124	2.00E-28	DNA replication complex GINS protein PSF1 OS=Gibberella zeae GN=PSF1 PE=3 SV=1	SPBP23A10.09	88.2	3.00E-18	COG5230	Uncharacterized conserved protein	K10732	2.00E-28	125	mgr:MGG_04434	GINS complex subunit 1	-	-	-
Unigene10175_All	225	216	106.1641	208	93.3626	gi|82592777|sp|Q4IB70.1|CWC21_GIBZE	106	5.00E-22	RecName: Full=Pre-mRNA-splicing factor CWC21	sp|Q4IB70|CWC21_GIBZE	106	4.00E-23	Pre-mRNA-splicing factor CWC21 OS=Gibberella zeae GN=CWC21 PE=3 SV=1	--	--	--	--	--	--	--	--	--	--	-	-	-
Unigene10176_All	578	15	2.8699	25	4.3682	gi|189207198|ref|XP_001939933.1|	184	2.00E-45	high affinity nitrate transporter NrtB [Pyrenophora tritici-repentis Pt-1C-BFP] >gi|187976026|gb|EDU42652.1| high affinity nitrate transporter NrtB [Pyrenophora tritici-repentis Pt-1C-BFP]	sp|P22152|CRNA_EMENI	158	2.00E-38	Nitrate transporter OS=Emericella nidulans GN=crnA PE=2 SV=2	RSp1223	90.5	2.00E-18	COG2223	Nitrate/nitrite transporter	K02575	4.00E-59	228	fgr:FG00416.1	MFS transporter, NNP family, nitrate/nitrite transporter	-	-	-
Unigene10177_All	206	14	7.5157	18	8.8246	--	--	--	--	--	--	--	--	--	--	--	--	--	--	--	--	--	--	-	-	-
Unigene10178_All	247	182	81.4856	216	88.3179	--	--	--	--	--	--	--	--	--	--	--	--	--	--	--	--	--	--	-	-	-
Unigene10179_All	355	236	73.5174	189	53.7682	--	--	--	--	--	--	--	--	--	--	--	--	--	--	--	--	--	--	-	-	-
Unigene1017_All	1051	72	7.5759	93	8.9366	--	--	--	--	--	--	--	--	--	--	--	--	--	--	--	--	--	--	-	-	-
Unigene10180_All	263	89	37.4232	125	48.0006	--	--	--	--	--	--	--	--	--	--	--	--	--	--	--	--	--	--	-	-	-
Unigene10181_All	252	194	85.1349	286	114.6193	--	--	--	--	--	--	--	--	--	--	--	--	--	--	--	--	--	--	-	-	-
Unigene10182_All	375	635	187.2616	395	106.3795	gi|46111801|ref|XP_382958.1|	66.6	6.00E-10	hypothetical protein FG02782.1 [Gibberella zeae PH-1]	--	--	--	--	--	--	--	--	--	K00162	1.00E-10	66.6	fgr:FG02782.1	pyruvate dehydrogenase E1 component subunit beta [EC:1.2.4.1]	-	-	-
Unigene10183_All	248	4	1.7837	2	0.8145	--	--	--	--	--	--	--	--	--	--	--	--	--	--	--	--	--	--	-	-	-
Unigene10184_All	352	805	252.9062	971	278.5921	--	--	--	--	--	--	--	--	--	--	--	--	--	--	--	--	--	--	-	-	-
Unigene10185_All	1127	609	59.7585	736	65.9547	gi|255954003|ref|XP_002567754.1|	103	3.00E-20	Pc21g07130 [Penicillium chrysogenum Wisconsin 54-1255] >gi|211589465|emb|CAP95610.1| Pc21g07130 [Penicillium chrysogenum Wisconsin 54-1255]	--	--	--	--	--	--	--	--	--	--	--	--	--	--	-	-	-
Unigene10186_All	298	210	77.9308	201	68.1196	--	--	--	--	--	--	--	--	--	--	--	--	--	--	--	--	--	--	-	-	-
Unigene10187_All	220	111	55.7965	159	72.9905	--	--	--	--	--	--	--	--	--	--	--	--	--	--	--	--	--	--	-	-	-
Unigene10188_All	249	257	114.1406	62	25.1469	--	--	--	--	--	--	--	--	--	--	--	--	--	--	--	--	--	--	-	-	-
Unigene10189_All	202	248	135.7709	134	66.9955	--	--	--	--	--	--	--	--	--	--	--	--	--	--	--	--	--	--	-	-	-
Unigene1018_All	1677	598	39.4343	781	47.0338	gi|189339124|dbj|BAE98264.2|	910	0	Zn(II)2Cys6 transcription factor [Fusarium oxysporum]	sp|Q09922|YAKB_SCHPO	81.3	2.00E-14	Uncharacterized transcriptional regulatory protein C1F7.11c OS=Schizosaccharomyces pombe GN=SPAC1F7.11c PE=2 SV=1	--	--	--	--	--	K09241	4.00E-10	68.6	aor:AO090020000323	transcriptional regulatory protein GAL4	-	-	-
Unigene10190_All	564	153	29.9998	72	12.8927	--	--	--	--	--	--	--	--	--	--	--	--	--	--	--	--	--	--	-	-	-
Unigene10191_All	3679	1188	35.7103	810	22.2355	gi|255935619|ref|XP_002558836.1|	205	2.00E-50	Pc13g04000 [Penicillium chrysogenum Wisconsin 54-1255] >gi|211583456|emb|CAP91469.1| Pc13g04000 [Penicillium chrysogenum Wisconsin 54-1255]	sp|Q6PZE0|MUC19_MOUSE	98.6	3.00E-19	Mucin-19 OS=Mus musculus GN=Muc19 PE=2 SV=2	DR0075	56.6	3.00E-07	COG1511	Predicted membrane protein	K02519	3.00E-13	80.5	syr:SynRCC307_1970	translation initiation factor IF-2	-	-	-
Unigene10192_All	232	140	66.7339	181	78.7921	--	--	--	--	--	--	--	--	--	--	--	--	--	--	--	--	--	--	-	-	-
Unigene10193_All	241	449	206.0325	344	144.1563	gi|85109713|ref|XP_963051.1|	141	1.00E-32	cytochrome c oxidase polypeptide IV, mitochondrial precursor [Neurospora crassa OR74A] >gi|62297096|sp|P06809.2|COX4_NEUCR RecName: Full=Cytochrome c oxidase subunit 4, mitochondrial; AltName: Full=Cytochrome c oxidase polypeptide IV; Flags: Precursor >gi|28924701|gb|EAA33815.1| cytochrome c oxidase polypeptide IV, mitochondrial precursor [Neurospora crassa OR74A]	sp|P06809|COX4_NEUCR	141	1.00E-33	Cytochrome c oxidase subunit 4, mitochondrial OS=Neurospora crassa GN=cox-4 PE=3 SV=2	--	--	--	--	--	K02265	4.00E-33	141	ncr:NCU05689	cytochrome c oxidase subunit Vb [EC:1.9.3.1]	-	-	-
Unigene10194_All	410	415	111.9362	426	104.9344	--	--	--	--	--	--	--	--	--	--	--	--	--	--	--	--	--	--	-	-	-
Unigene10195_All	712	11	1.7085	40	5.6738	--	--	--	--	--	--	--	--	--	--	--	--	--	--	--	--	--	--	-	-	-
Unigene10196_All	289	526	201.277	445	155.5086	gi|70993436|ref|XP_751565.1|	53.1	7.00E-06	DNA repair protein Rad1 [Aspergillus fumigatus Af293]	--	--	--	--	--	--	--	--	--	K02830	9.00E-13	73.9	fgr:FG00281.1	cell cycle checkpoint protein [EC:3.1.11.2]	-	-	-
Unigene10197_All	202	423	231.577	291	145.4902	gi|85091533|ref|XP_958948.1|	116	5.00E-25	T-complex protein 1 subunit zeta [Neurospora crassa OR74A] >gi|28920341|gb|EAA29712.1| T-complex protein 1 subunit zeta [Neurospora crassa OR74A]	sp|O94515|TCPZ_SCHPO	95.9	7.00E-20	T-complex protein 1 subunit zeta OS=Schizosaccharomyces pombe GN=cct6 PE=2 SV=1	YDR188w	89.4	1.00E-18	COG0459	Chaperonin GroEL (HSP60 family)	K09498	1.00E-26	120	fgr:FG06313.1	T-complex protein 1 subunit zeta	-	-	-
Unigene10198_All	211	164	85.9543	313	149.8146	--	--	--	--	--	--	--	--	--	--	--	--	--	--	--	--	--	--	-	-	-
Unigene10199_All	235	388	182.5871	341	146.5476	--	--	--	--	--	--	--	--	--	--	--	--	--	--	--	--	--	--	-	-	-
Unigene1019_All	1143	166	16.0608	168	14.8441	--	--	--	--	--	--	--	--	--	--	--	--	--	--	--	--	--	--	-	-	-
Unigene101_All	2446	1876	84.817	1631	67.3426	gi|258563506|ref|XP_002582498.1|	466	1.00E-129	mitochondrial chaperone BCS1 [Uncinocarpus reesii 1704] >gi|237908005|gb|EEP82406.1| mitochondrial chaperone BCS1 [Uncinocarpus reesii 1704]	sp|P32839|BCS1_YEAST	357	3.00E-97	Mitochondrial chaperone BCS1 OS=Saccharomyces cerevisiae GN=BCS1 PE=1 SV=2	YDR375c	357	7.00E-98	COG0465	ATP-dependent Zn proteases	K08900	9.00E-180	632	fgr:FG02769.1	mitochondrial chaperone BCS1	-	-	-
Unigene10200_All	567	14	2.7306	38	6.7685	gi|119496473|ref|XP_001265010.1|	205	1.00E-51	allantoate permease [Neosartorya fischeri NRRL 181] >gi|119413172|gb|EAW23113.1| allantoate permease [Neosartorya fischeri NRRL 181]	sp|O74923|YJ7D_SCHPO	129	9.00E-30	Uncharacterized transporter C757.13 OS=Schizosaccharomyces pombe GN=SPCC757.13 PE=2 SV=1	SPAC1002.16c	88.2	8.00E-18	COG0477	Permeases of the major facilitator superfamily	K08192	2.00E-28	126	yli:YALI0D13970g	MFS transporter, ACS family, allantoate permease	-	-	-
Unigene10201_All	743	25	3.721	24	3.2622	gi|146323165|ref|XP_748481.2|	83.2	2.00E-14	salicylate hydroxylase [Aspergillus fumigatus Af293]	sp|Q9FPQ6|GP1_CHLRE	61.2	7.00E-09	Vegetative cell wall protein gp1 OS=Chlamydomonas reinhardtii GN=GP1 PE=2 SV=1	SMc02116	54.3	2.00E-07	COG0654	2-polyprenyl-6-methoxyphenol hydroxylase and related FAD-dependent oxidoreductases	K00480	2.00E-16	88.2	mgr:MGG_10014	salicylate hydroxylase [EC:1.14.13.1]	-	-	-
Unigene10202_All	217	148	75.4238	111	51.6601	--	--	--	--	--	--	--	--	--	--	--	--	--	--	--	--	--	--	-	-	-
Unigene10203_All	323	378	129.4183	218	68.1626	gi|261351714|gb|EEY14142.1|	68.9	1.00E-10	methionine adenosyltransferase 2 subunit beta [Verticillium albo-atrum VaMs.102]	--	--	--	--	--	--	--	--	--	K00067	7.00E-08	57.8	afm:AFUA_5G02240	dTDP-4-dehydrorhamnose reductase [EC:1.1.1.133]	-	-	-
Unigene10204_All	226	100	48.9326	177	79.0965	--	--	--	--	--	--	--	--	--	--	--	--	--	--	--	--	--	--	-	-	-
Unigene10205_All	331	393	131.3019	591	180.3232	--	--	--	--	--	--	--	--	--	--	--	--	--	--	--	--	--	--	-	-	-
Unigene10206_All	321	212	73.036	289	90.9253	--	--	--	--	--	--	--	--	--	--	--	--	--	--	--	--	--	--	-	-	-
Unigene10207_All	234	53	25.0476	34	14.6742	--	--	--	--	--	--	--	--	--	--	--	--	--	--	--	--	--	--	-	-	-
Unigene10208_All	295	10	3.7487	11	3.7658	gi|189189876|ref|XP_001931277.1|	113	6.00E-24	agmatinase, mitochondrial precursor [Pyrenophora tritici-repentis Pt-1C-BFP] >gi|187972883|gb|EDU40382.1| agmatinase, mitochondrial precursor [Pyrenophora tritici-repentis Pt-1C-BFP]	sp|Q8KZT5|GBH_ARTS8	59.3	7.00E-09	Guanidinobutyrase OS=Arthrobacter sp. (strain KUJ 8602) GN=gbh PE=1 SV=1	SPBC8E4.03	94.7	4.00E-20	COG0010	Arginase/agmatinase/formimionoglutamate hydrolase, arginase family	K01480	1.00E-25	116	ssl:SS1G_13725	agmatinase [EC:3.5.3.11]	-	-	-
Unigene10209_All	2379	275	12.7833	352	14.9431	gi|119473885|ref|XP_001258818.1|	205	1.00E-50	WSC domain protein [Neosartorya fischeri NRRL 181] >gi|119406971|gb|EAW16921.1| WSC domain protein [Neosartorya fischeri NRRL 181]	sp|Q02817|MUC2_HUMAN	77	6.00E-13	Mucin-2 OS=Homo sapiens GN=MUC2 PE=1 SV=2	--	--	--	--	--	K01238	1.00E-50	204	afm:AFUA_3G01650	[EC:3.2.1.-]	-	-	-
Unigene1020_All	994	1929	214.6111	2101	213.4675	gi|261358451|gb|EEY20879.1|	449	1.00E-124	PTM1 [Verticillium albo-atrum VaMs.102]	sp|P32857|PTM1_YEAST	169	2.00E-41	Membrane protein PTM1 OS=Saccharomyces cerevisiae GN=PTM1 PE=1 SV=2	--	--	--	--	--	--	--	--	--	--	-	-	-
Unigene10210_All	527	21	4.4067	16	3.0662	gi|293329713|dbj|BAJ04366.1|	179	1.00E-43	cytochrome P450 monooxygenase [Aspergillus oryzae]	sp|P21595|CP56_YEAST	131	3.00E-30	Cytochrome P450-DIT2 OS=Saccharomyces cerevisiae GN=DIT2 PE=1 SV=2	YDR402c	131	7.00E-31	COG2124	Cytochrome P450	K00493	7.00E-41	167	aor:AO090701000436	unspecific monooxygenase [EC:1.14.14.1]	-	-	-
Unigene10211_All	329	248	83.3608	164	50.3431	gi|45758781|gb|AAS76651.1|	72.4	1.00E-11	mitochondrial outer membrane beta-barrel protein Tob55 [Neurospora crassa]	sp|Q10478|SAM50_SCHPO	50.8	3.00E-06	SAM50-like protein SpAC17C9.06 OS=Schizosaccharomyces pombe GN=SPAC17C9.06 PE=2 SV=1	SPAC17C9.06	50.8	6.00E-07	COG4775	Outer membrane protein/protective antigen OMA87	--	--	--	--	--	-	-	-
Unigene10212_All	376	638	187.6459	677	181.8415	--	--	--	--	--	--	--	--	--	--	--	--	--	--	--	--	--	--	-	-	-
Unigene10213_All	260	466	198.207	657	255.2021	--	--	--	--	--	--	--	--	--	--	--	--	--	--	--	--	--	--	-	-	-
Unigene10214_All	244	315	142.7667	212	87.7482	gi|16944634|emb|CAD11398.1|	63.9	4.00E-09	related to ribosomal protein L34, mitochondrial [Neurospora crassa]	sp|B3CTZ4|RL34_ORITI	49.7	6.00E-06	50S ribosomal protein L34 OS=Orientia tsutsugamushi (strain Ikeda) GN=rpmH PE=3 SV=1	--	--	--	--	--	--	--	--	--	--	-	-	-
Unigene10215_All	495	164	36.6391	167	34.0725	gi|261356479|gb|EEY18907.1|	130	1.00E-50	DNAJ domain-containing protein [Verticillium albo-atrum VaMs.102]	sp|Q9Y7T9|YCJD_SCHPO	53.1	2.00E-16	Uncharacterized J domain-containing protein C63.13 OS=Schizosaccharomyces pombe GN=SPCC63.13 PE=2 SV=1	DR2418	51.2	8.00E-07	COG0745	Response regulators consisting of a CheY-like receiver domain and a winged-helix DNA-binding domain	K01840	4.00E-16	85.5	ani:AN5772.2	phosphomannomutase [EC:5.4.2.8]	-	-	-
Unigene10216_All	221	9	4.5036	13	5.9408	--	--	--	--	--	--	--	--	--	--	--	--	--	--	--	--	--	--	-	-	-
Unigene10217_All	227	5	2.4358	7	3.1143	--	--	--	--	--	--	--	--	--	--	--	--	--	--	--	--	--	--	-	-	-
Unigene10218_All	346	505	161.4067	186	54.2911	gi|164427876|ref|XP_965697.2|	209	6.00E-53	alanyl-tRNA synthetase [Neurospora crassa OR74A] >gi|38567140|emb|CAE76435.1| probable alanine--tRNA ligase, cytosolic [Neurospora crassa] >gi|157071919|gb|EAA36461.2| alanyl-tRNA synthetase [Neurospora crassa OR74A]	sp|P40825|SYAC_YEAST	195	8.00E-50	Alanyl-tRNA synthetase, cytoplasmic OS=Saccharomyces cerevisiae GN=ALA1 PE=1 SV=2	YOR335c	195	2.00E-50	COG0013	Alanyl-tRNA synthetase	K01872	1.00E-53	209	mgr:MGG_03607	alanyl-tRNA synthetase [EC:6.1.1.7]	-	-	-
Unigene10219_All	272	219	89.0393	194	72.0319	--	--	--	--	--	--	--	--	--	--	--	--	--	--	--	--	--	--	-	-	-
Unigene1021_All	2123	553	28.8059	624	29.6843	gi|261359379|gb|EEY21807.1|	399	1.00E-109	C3HC zinc finger domain-containing protein [Verticillium albo-atrum VaMs.102]	sp|O94506|RSM1_SCHPO	78.2	2.00E-13	mRNA export factor rsm1 OS=Schizosaccharomyces pombe GN=rsm1 PE=2 SV=1	--	--	--	--	--	K01178	2.00E-09	66.6	sce:YIR019C	glucoamylase [EC:3.2.1.3]	-	-	-
Unigene10220_All	298	553	205.2179	640	216.8982	gi|85105938|ref|XP_962066.1|	191	2.00E-47	proteasome component PUP2 [Neurospora crassa OR74A] >gi|28923660|gb|EAA32830.1| proteasome component PUP2 [Neurospora crassa OR74A]	sp|Q9UT97|PSA5_SCHPO	160	3.00E-39	Probable proteasome subunit alpha type-5 OS=Schizosaccharomyces pombe GN=SPAC323.02c PE=1 SV=1	SPAC323.02c	160	7.00E-40	COG0638	20S proteasome, alpha and beta subunits	K02729	2.00E-50	198	fgr:FG06159.1	20S proteasome subunit alpha 5 [EC:3.4.25.1]	-	-	-
Unigene10221_All	368	646	194.1293	416	114.1662	gi|261358097|gb|EEY20525.1|	236	6.00E-61	ATP-dependent RNA helicase DBP2 [Verticillium albo-atrum VaMs.102]	sp|Q4IF76|DBP2_GIBZE	234	2.00E-61	ATP-dependent RNA helicase DBP2 OS=Gibberella zeae GN=DBP2 PE=3 SV=1	ECU08g1080	146	1.00E-35	COG0513	Superfamily II DNA and RNA helicases	K12823	5.00E-61	234	aor:AO090011000563	ATP-dependent RNA helicase DDX5/DBP2 [EC:3.6.4.13]	-	-	-
Unigene10222_All	211	60	31.4467	66	31.5903	--	--	--	--	--	--	--	--	--	--	--	--	--	--	--	--	--	--	-	-	-
Unigene10223_All	332	12	3.9971	15	4.5629	--	--	--	--	--	--	--	--	--	--	--	--	--	--	--	--	--	--	-	-	-
Unigene10224_All	303	937	341.982	793	264.3156	gi|121712548|ref|XP_001273885.1|	59.3	1.00E-07	seryl-tRNA synthetase [Aspergillus clavatus NRRL 1] >gi|119402038|gb|EAW12459.1| seryl-tRNA synthetase [Aspergillus clavatus NRRL 1]	sp|P07284|SYSC_YEAST	49.7	6.00E-06	Seryl-tRNA synthetase, cytoplasmic OS=Saccharomyces cerevisiae GN=SES1 PE=1 SV=2	YDR023w	49.7	1.00E-06	COG0172	Seryl-tRNA synthetase	K01875	2.00E-08	59.3	act:ACLA_008790	seryl-tRNA synthetase [EC:6.1.1.11]	-	-	-
Unigene10225_All	286	4	1.5467	22	7.7687	--	--	--	--	--	--	--	--	--	--	--	--	--	--	--	--	--	--	-	-	-
Unigene10226_All	272	533	216.7029	552	204.9568	--	--	--	--	--	--	--	--	--	--	--	--	--	--	--	--	--	--	-	-	-
Unigene10227_All	211	5	2.6206	4	1.9146	--	--	--	--	--	--	--	--	--	--	--	--	--	--	--	--	--	--	-	-	-
Unigene10228_All	218	567	287.6292	656	303.9062	--	--	--	--	--	--	--	--	--	--	--	--	--	--	--	--	--	--	-	-	-
Unigene10229_All	552	363	72.7234	759	138.8657	--	--	--	--	--	--	--	--	--	--	--	--	--	--	--	--	--	--	-	-	-
Unigene1022_All	2431	648	29.4779	1052	43.7042	gi|255937099|ref|XP_002559576.1|	80.9	5.00E-13	Pc13g11590 [Penicillium chrysogenum Wisconsin 54-1255] >gi|211584196|emb|CAP92228.1| Pc13g11590 [Penicillium chrysogenum Wisconsin 54-1255]	sp|Q6ZQP7|YV021_HUMAN	68.9	2.00E-10	Uncharacterized protein LOC284861 OS=Homo sapiens PE=2 SV=1	--	--	--	--	--	--	--	--	--	--	-	-	-
Unigene10230_All	447	18	4.4532	43	9.7152	--	--	--	--	--	--	--	--	--	--	--	--	--	--	--	--	--	--	-	-	-
Unigene10231_All	745	2274	337.5519	3815	517.1666	gi|170674514|gb|ACB30147.1|	132	3.00E-29	TATA binding protein [Epichloe festucae]	sp|Q12731|TBP_EMENI	127	6.00E-29	TATA-box-binding protein OS=Emericella nidulans GN=tbpA PE=2 SV=1	SPAC29E6.08	113	4.00E-25	COG2101	TATA-box binding protein (TBP), component of TFIID and TFIIIB	K03120	9.00E-30	132	mgr:MGG_08878	transcription initiation factor TFIID TATA-box-binding protein	-	-	-
Unigene10232_All	248	65	28.9846	196	79.8172	gi|256729668|gb|EEU43021.1|	111	2.00E-23	predicted protein [Nectria haematococca mpVI 77-13-4]	--	--	--	--	--	--	--	--	--	--	--	--	--	--	-	-	-
Unigene10233_All	1490	294	21.8206	298	20.1986	gi|189203269|ref|XP_001937970.1|	154	7.00E-45	gamma-butyrobetaine dioxygenase [Pyrenophora tritici-repentis Pt-1C-BFP] >gi|187985069|gb|EDU50557.1| gamma-butyrobetaine dioxygenase [Pyrenophora tritici-repentis Pt-1C-BFP]	sp|Q6PZE0|MUC19_MOUSE	94.7	9.00E-23	Mucin-19 OS=Mus musculus GN=Muc19 PE=2 SV=2	mll1440	80.1	9.00E-15	COG2175	Probable taurine catabolism dioxygenase	K01178	8.00E-19	82	sce:YIR019C	glucoamylase [EC:3.2.1.3]	-	-	-
Unigene10234_All	354	298	93.0935	258	73.6052	--	--	--	--	--	--	--	--	--	--	--	--	--	--	--	--	--	--	-	-	-
Unigene10235_All	249	332	147.4501	234	94.9093	gi|261351475|gb|EEY13903.1|	155	8.00E-37	rheb small monomeric GTPase RhbA [Verticillium albo-atrum VaMs.102]	sp|O94363|RHB1_SCHPO	138	1.00E-32	GTP-binding protein rhb1 OS=Schizosaccharomyces pombe GN=rhb1 PE=2 SV=1	YCR027c	86.7	1.00E-17	COG1100	GTPase SAR1 and related small G proteins	K07208	1.00E-37	156	fgr:FG07473.1	Ras homolog enriched in brain	-	-	-
Unigene10236_All	206	279	149.7764	265	129.9184	gi|296809776|ref|XP_002845226.1|	102	1.00E-20	adenylosuccinate lyase [Arthroderma otae CBS 113480] >gi|238842614|gb|EEQ32276.1| adenylosuccinate lyase [Microsporum canis CBS 113480]	sp|Q05911|PUR8_YEAST	70.5	3.00E-12	Adenylosuccinate lyase OS=Saccharomyces cerevisiae GN=ADE13 PE=1 SV=1	YLR359w	70.5	7.00E-13	COG0015	Adenylosuccinate lyase	K01756	7.00E-16	84.3	mgr:MGG_03645	adenylosuccinate lyase [EC:4.3.2.2]	-	-	-
Unigene10237_All	287	994	383.0106	616	216.7659	gi|71000765|ref|XP_755064.1|	65.1	2.00E-09	dihydrolipoamide succinyltransferase [Aspergillus fumigatus Af293]	--	--	--	--	--	--	--	--	--	K00658	3.00E-15	82.4	fgr:FG07970.1	2-oxoglutarate dehydrogenase E2 component (dihydrolipoamide succinyltransferase) [EC:2.3.1.61]	-	-	-
Unigene10238_All	278	181	72.0013	211	76.6531	--	--	--	--	--	--	--	--	--	--	--	--	--	--	--	--	--	--	-	-	-
Unigene10239_All	343	52	16.7655	90	26.4997	--	--	--	--	--	--	--	--	--	--	--	--	--	--	--	--	--	--	-	-	-
Unigene1023_All	899	633	77.8664	639	71.7849	gi|21622309|emb|CAD37012.1|	455	1.00E-126	related to cecr1 protein [Neurospora crassa]	sp|P58781|CEC1A_DANRE	166	2.00E-40	Adenosine deaminase CECR1-A OS=Danio rerio GN=cecr1a PE=2 SV=2	STM1463	61.2	2.00E-09	COG1816	Adenosine deaminase	K01488	1.00E-131	471	fgr:FG10205.1	adenosine deaminase [EC:3.5.4.4]	-	-	-
Unigene10240_All	259	10	4.2698	5	1.9497	--	--	--	--	--	--	--	--	--	--	--	--	--	--	--	--	--	--	-	-	-
Unigene10241_All	217	192	97.8471	137	63.7607	--	--	--	--	--	--	--	--	--	--	--	--	--	--	--	--	--	--	-	-	-
Unigene10242_All	739	79	11.8219	61	8.3364	--	--	--	--	--	--	--	--	--	--	--	--	--	--	--	--	--	--	-	-	-
Unigene10243_All	753	589	86.5021	483	64.7805	gi|256734173|gb|EEU47520.1|	272	2.00E-71	hypothetical protein NECHADRAFT_35677 [Nectria haematococca mpVI 77-13-4]	--	--	--	--	--	--	--	--	--	--	--	--	--	--	-	-	-
Unigene10244_All	1291	2348	201.1306	1550	121.2544	gi|255953455|ref|XP_002567480.1|	388	1.00E-106	Pc21g04340 [Penicillium chrysogenum Wisconsin 54-1255] >gi|211589191|emb|CAP95331.1| Pc21g04340 [Penicillium chrysogenum Wisconsin 54-1255]	sp|Q06682|UBX5_YEAST	184	9.00E-46	UBX domain-containing protein 5 OS=Saccharomyces cerevisiae GN=UBX5 PE=1 SV=1	--	--	--	--	--	K03582	1.00E-08	63.2	bpm:BURPS1710b_1520	exodeoxyribonuclease V beta subunit [EC:3.1.11.5]	-	-	-
Unigene10245_All	1350	122	9.9938	299	22.3681	gi|38566777|emb|CAE76088.1|	369	1.00E-110	related to neutral amino acid permease [Neurospora crassa]	sp|P38680|MTR_NEUCR	135	5.00E-31	N amino acid transport system protein OS=Neurospora crassa GN=mtr PE=3 SV=2	--	--	--	--	--	K01178	3.00E-07	58.5	sce:YIR019C	glucoamylase [EC:3.2.1.3]	-	-	-
Unigene10246_All	2504	1491	65.8491	840	33.8795	gi|240278585|gb|EER42091.1|	272	1.00E-70	PHD and RING finger domain-containing protein c [Ajellomyces capsulatus H143]	sp|O94400|YQF7_SCHPO	114	3.00E-24	PHD and RING finger domain-containing protein C126.07c OS=Schizosaccharomyces pombe GN=SPCC126.07c PE=2 SV=1	SPBC17D11.04c	53.5	2.00E-06	COG5141	PHD zinc finger-containing protein	K11658	4.00E-08	62.8	mbr:MONBRDRAFT_44243	bromodomain adjacent to zinc finger domain protein 1B	-	-	-
Unigene10247_All	641	685	118.1786	595	93.7456	gi|255931471|ref|XP_002557292.1|	68.9	3.00E-10	Pc12g04220 [Penicillium chrysogenum Wisconsin 54-1255] >gi|211581911|emb|CAP80049.1| Pc12g04220 [Penicillium chrysogenum Wisconsin 54-1255]	--	--	--	--	--	--	--	--	--	--	--	--	--	--	-	-	-
Unigene10248_All	692	137	21.8938	91	13.2809	gi|294995171|ref|ZP_06800862.1|	57.8	7.00E-07	hypothetical protein Mtub2_11812 [Mycobacterium tuberculosis 210]	--	--	--	--	--	--	--	--	--	--	--	--	--	--	-	-	-
Unigene10249_All	804	1019	140.1601	875	109.9118	gi|261359067|gb|EEY21495.1|	173	2.00E-41	UBX domain-containing protein [Verticillium albo-atrum VaMs.102]	sp|P0C8Q0|UBX1_EMENI	91.3	7.00E-18	UBX domain-containing protein 1 OS=Emericella nidulans GN=ubx1 PE=3 SV=1	--	--	--	--	--	--	--	--	--	--	-	-	-
Unigene1024_All	389	1375	390.8944	1241	322.1917	gi|46130634|ref|XP_389097.1|	58.2	2.00E-07	hypothetical protein FG08921.1 [Gibberella zeae PH-1]	--	--	--	--	--	--	--	--	--	--	--	--	--	--	-	-	-
Unigene10250_All	625	108	19.1095	125	20.1986	--	--	--	--	--	--	--	--	--	--	--	--	--	--	--	--	--	--	-	-	-
Unigene10251_All	715	72	11.1361	52	7.345	gi|255946117|ref|XP_002563826.1|	112	3.00E-23	Pc20g13460 [Penicillium chrysogenum Wisconsin 54-1255] >gi|211588561|emb|CAP86675.1| Pc20g13460 [Penicillium chrysogenum Wisconsin 54-1255]	--	--	--	--	--	--	--	--	--	--	--	--	--	--	-	-	-
Unigene10252_All	656	255	42.9875	79	12.1623	gi|197935749|ref|YP_002213592.1|	75.9	4.00E-19	GIY-YIG endonuclease [Cordyceps brongniartii] >gi|156122206|gb|ABU50165.1| GIY-YIG endonuclease [Cordyceps brongniartii]	sp|Q0H8X2|BI1_USTMA	52.8	5.00E-10	Probable intron-encoded endonuclease bI1 OS=Ustilago maydis GN=bI1 PE=3 SV=2	--	--	--	--	--	--	--	--	--	--	-	-	-
Unigene10253_All	727	1291	196.3804	760	105.5775	--	--	--	--	--	--	--	--	--	--	--	--	--	--	--	--	--	--	-	-	-
Unigene10254_All	707	449	70.2317	751	107.2785	--	--	--	--	--	--	--	--	--	--	--	--	--	--	--	--	--	--	-	-	-
Unigene10255_All	833	349	46.3326	284	34.4323	gi|11359678|pir||T49741	339	2.00E-91	related to stress protein p66 [imported] - Neurospora crassa >gi|40882337|emb|CAF06159.1| related to stress protein p66 [Neurospora crassa]	sp|O14301|YE85_SCHPO	246	2.00E-64	Uncharacterized WD repeat-containing protein C9G1.05 OS=Schizosaccharomyces pombe GN=SPAC9G1.05 PE=2 SV=1	all0478	73.2	5.00E-13	COG2319	FOG: WD40 repeat	K01178	1.00E-16	89	sce:YIR019C	glucoamylase [EC:3.2.1.3]	-	-	-
Unigene10256_All	700	543	85.7844	629	90.7496	gi|261356361|gb|EEY18789.1|	155	3.00E-36	Mni1p [Verticillium albo-atrum VaMs.102]	sp|P40481|MNI1_YEAST	108	3.00E-23	Mitotic exit network interactor 1 OS=Saccharomyces cerevisiae GN=MNI1 PE=1 SV=1	--	--	--	--	--	--	--	--	--	--	-	-	-
Unigene10257_All	747	359	53.1472	177	23.9301	gi|239614853|gb|EEQ91840.1|	90.5	1.00E-16	aldo-keto reductase [Ajellomyces dermatitidis ER-3]	sp|P78736|XYL1_PACTA	50.8	9.00E-06	NAD(P)H-dependent D-xylose reductase OS=Pachysolen tannophilus GN=XYL1 PE=1 SV=1	TM1009	50.4	3.00E-06	COG0656	Aldo/keto reductases, related to diketogulonate reductase	--	--	--	--	--	-	-	-
Unigene10258_All	783	50	7.0618	39	5.0303	gi|158512849|sp|A2QBZ0.1|SEC31_ASPNC	62.8	3.00E-08	RecName: Full=Protein transport protein sec31	sp|A2QBZ0|SEC31_ASPNC	62.8	3.00E-09	Protein transport protein sec31 OS=Aspergillus niger (strain CBS 513.88 / FGSC A1513) GN=sec31 PE=3 SV=1	DR0479	50.1	4.00E-06	COG0744	Membrane carboxypeptidase (penicillin-binding protein)	K11841	2.00E-08	61.2	lbc:LACBIDRAFT_307470	ubiquitin carboxyl-terminal hydrolase 10 [EC:3.1.2.15]	-	-	-
Unigene10259_All	544	190	38.6243	202	37.5012	--	--	--	--	--	--	--	--	--	--	--	--	--	--	--	--	--	--	-	-	-
Unigene1025_All	983	314	35.325	357	36.6781	gi|46130670|ref|XP_389115.1|	81.6	8.00E-14	hypothetical protein FG08939.1 [Gibberella zeae PH-1]	--	--	--	--	--	--	--	--	--	--	--	--	--	--	-	-	-
Unigene10260_All	1343	597	49.1592	644	48.4286	gi|1166378|gb|AAA85636.1|	57.4	3.00E-06	reverse transcriptase, RNaseH [Colletotrichum gloeosporioides]	--	--	--	--	--	--	--	--	--	--	--	--	--	--	-	-	-
Unigene10261_All	772	892	127.7774	770	100.7316	gi|255935969|ref|XP_002559011.1|	61.2	8.00E-08	Pc13g05770 [Penicillium chrysogenum Wisconsin 54-1255] >gi|211583631|emb|CAP91646.1| Pc13g05770 [Penicillium chrysogenum Wisconsin 54-1255]	--	--	--	--	--	--	--	--	--	--	--	--	--	--	-	-	-
Unigene10262_All	4621	83	1.9863	59	1.2895	gi|255932055|ref|XP_002557584.1|	271	6.00E-81	Pc12g07490 [Penicillium chrysogenum Wisconsin 54-1255] >gi|211582203|emb|CAP80376.1| Pc12g07490 [Penicillium chrysogenum Wisconsin 54-1255]	sp|O14207|YDT2_SCHPO	112	3.00E-23	Uncharacterized protein C6B12.02c OS=Schizosaccharomyces pombe GN=SPAC6B12.02c PE=2 SV=1	--	--	--	--	--	--	--	--	--	--	-	-	-
Unigene10263_All	869	33	4.1995	55	6.392	gi|256773848|ref|ZP_05512311.1|	64.3	1.00E-08	modular polyketide synthase [Streptomyces hygroscopicus ATCC 53653]	sp|A6W7Z2|IF2_KINRD	54.3	1.00E-06	Translation initiation factor IF-2 OS=Kineococcus radiotolerans (strain ATCC BAA-149 / DSM 14245 / SRS30216) GN=infB PE=3 SV=1	--	--	--	--	--	K02519	3.00E-06	54.3	kra:Krad_1443	translation initiation factor IF-2	-	-	-
Unigene10264_All	2254	161	7.8991	250	11.2016	--	--	--	--	--	--	--	--	--	--	--	--	--	--	--	--	--	--	-	-	-
Unigene10265_All	638	507	87.8807	616	97.5107	--	--	--	--	--	--	--	--	--	--	--	--	--	--	--	--	--	--	-	-	-
Unigene10266_All	609	228	41.4022	295	48.9212	--	--	--	--	--	--	--	--	--	--	--	--	--	--	--	--	--	--	-	-	-
Unigene10267_All	680	239	38.8683	305	45.2984	--	--	--	--	--	--	--	--	--	--	--	--	--	--	--	--	--	--	-	-	-
Unigene10268_All	662	69	11.5265	88	13.4251	--	--	--	--	--	--	--	--	--	--	--	--	--	--	--	--	--	--	-	-	-
Unigene10269_All	647	250	42.7309	430	67.1207	--	--	--	--	--	--	--	--	--	--	--	--	--	--	--	--	--	--	-	-	-
Unigene1026_All	1105	1515	151.6201	1463	133.7132	gi|189196901|ref|XP_001934788.1|	148	9.00E-34	3-phytase A precursor [Pyrenophora tritici-repentis Pt-1C-BFP] >gi|187980736|gb|EDU47362.1| 3-phytase A precursor [Pyrenophora tritici-repentis Pt-1C-BFP]	sp|P34752|PHYA_ASPNG	57.8	1.00E-07	3-phytase A OS=Aspergillus niger GN=phyA PE=1 SV=1	--	--	--	--	--	K01083	3.00E-09	64.7	afm:AFUA_7G01240	3-phytase [EC:3.1.3.8]	-	-	-
Unigene10270_All	544	167	33.9488	91	16.8941	gi|255950302|ref|XP_002565918.1|	55.5	2.00E-06	Pc22g20180 [Penicillium chrysogenum Wisconsin 54-1255] >gi|211592935|emb|CAP99306.1| Pc22g20180 [Penicillium chrysogenum Wisconsin 54-1255]	--	--	--	--	--	--	--	--	--	--	--	--	--	--	-	-	-
Unigene10271_All	657	82	13.8024	112	17.2165	--	--	--	--	--	--	--	--	--	--	--	--	--	--	--	--	--	--	-	-	-
Unigene10272_All	833	102	13.5413	144	17.4586	gi|85092191|ref|XP_959272.1|	140	1.00E-31	glycylpeptide N-tetradecanoyltransferase [Neurospora crassa OR74A] >gi|28920675|gb|EAA30036.1| glycylpeptide N-tetradecanoyltransferase [Neurospora crassa OR74A]	sp|Q9UQ35|SRRM2_HUMAN	58.2	7.00E-08	Serine/arginine repetitive matrix protein 2 OS=Homo sapiens GN=SRRM2 PE=1 SV=2	DR1352	40	2.00E-07	COG0596	Predicted hydrolases or acyltransferases (alpha/beta hydrolase superfamily)	K01567	5.00E-30	92.4	afm:AFUA_5G02310	[EC:3.-.-.-]	-	-	-
Unigene10273_All	658	777	130.5875	1199	184.0287	gi|58257397|gb|AAW69320.1|	403	1.00E-111	cysteine desulfurase-like protein [Magnaporthe grisea]	sp|P87185|NFS1_CANAL	345	1.00E-94	Cysteine desulfurase, mitochondrial OS=Candida albicans GN=NFS1 PE=3 SV=1	SPBC21D10.11c	320	1.00E-87	COG1104	Cysteine sulfinate desulfinase/cysteine desulfurase and related enzymes	K04487	1.00E-112	407	fgr:FG10049.1	cysteine desulfurase [EC:2.8.1.7]	-	-	-
Unigene10274_All	612	49	8.8542	71	11.7165	--	--	--	--	--	--	--	--	--	--	--	--	--	--	--	--	--	--	-	-	-
Unigene10275_All	2496	929	41.1602	940	38.0343	gi|239612052|gb|EEQ89039.1|	270	3.00E-70	nuclear protein Qri2/Nse4 [Ajellomyces dermatitidis ER-3]	sp|Q6BDR8|NSE4_SCHPO	99.4	1.00E-19	Non-structural maintenance of chromosome element 4 OS=Schizosaccharomyces pombe GN=nse4 PE=1 SV=1	YDL105w	89	4.00E-17	COG5125	Uncharacterized conserved protein	--	--	--	--	--	-	-	-
Unigene10276_All	604	138	25.2667	104	17.3896	gi|2327063|gb|AAB66702.1|	57.4	7.00E-07	protease 1 [Pneumocystis carinii]	--	--	--	--	--	--	--	--	--	K02343	8.00E-06	52	pag:PLES_37961	DNA polymerase III subunit gamma/tau [EC:2.7.7.7]	-	-	-
Unigene10277_All	676	98	16.0319	98	14.641	--	--	--	--	--	--	--	--	--	--	--	--	--	--	--	--	--	--	-	-	-
Unigene10278_All	597	246	45.5688	660	111.6508	gi|189201559|ref|XP_001937116.1|	109	1.00E-22	ferric reductase [Pyrenophora tritici-repentis Pt-1C-BFP] >gi|187984215|gb|EDU49703.1| ferric reductase [Pyrenophora tritici-repentis Pt-1C-BFP]	--	--	--	--	--	--	--	--	--	K00521	3.00E-20	99.8	mgr:MGG_07833	ferric-chelate reductase [EC:1.16.1.7]	-	-	-
Unigene10279_All	3233	121	4.1389	125	3.9048	gi|240274144|gb|EER37662.1|	617	0	intermediate filament protein [Ajellomyces capsulatus H143]	sp|Q9USN1|SNX12_SCHPO	169	1.00E-40	Sorting nexin-12 OS=Schizosaccharomyces pombe GN=snx12 PE=2 SV=1	--	--	--	--	--	K03466	3.00E-12	77	bmj:BMULJ_02308	DNA segregation ATPase FtsK/SpoIIIE, S-DNA-T family	-	-	-
Unigene1027_All	2551	1970	85.4008	1754	69.4403	gi|164427139|ref|XP_964482.2|	1061	0	calcium-transporting ATPase sarcoplasmic/endoplasmic reticulum type [Neurospora crassa OR74A] >gi|157071623|gb|EAA35246.2| calcium-transporting ATPase sarcoplasmic/endoplasmic reticulum type [Neurospora crassa OR74A]	sp|Q92105|AT2A1_RANES	658	0	Sarcoplasmic/endoplasmic reticulum calcium ATPase 1 OS=Rana esculenta GN=ATP2A1 PE=2 SV=1	MA4082	367	6.00E-119	COG0474	Cation transport ATPase	K05853	0	1104	fgr:FG01265.1	Ca2+ transporting ATPase, sarcoplasmic/endoplasmic reticulum [EC:3.6.3.8]	-	-	-
Unigene10280_All	643	592	101.8162	635	99.7367	gi|240108442|gb|EER26616.1|	94.7	4.00E-18	hypothetical protein CPC735_007890 [Coccidioides posadasii C735 delta SOWgp]	--	--	--	--	--	--	--	--	--	--	--	--	--	--	-	-	-
Unigene10281_All	723	522	79.8433	876	122.3652	gi|46137355|ref|XP_390369.1|	51.6	1.00E-05	hypothetical protein FG10193.1 [Gibberella zeae PH-1]	--	--	--	--	--	--	--	--	--	--	--	--	--	--	-	-	-
Unigene10282_All	610	799	144.8516	622	102.98	gi|16416024|emb|CAD01126.1|	289	8.00E-77	probable 26s proteasome p44.5 protein [Neurospora crassa]	sp|Q9P7S2|RPN6_SCHPO	167	5.00E-41	Probable 26S proteasome regulatory subunit rpn6 OS=Schizosaccharomyces pombe GN=rpn6 PE=2 SV=1	SPAC23G3.11	167	1.00E-41	COG5159	26S proteasome regulatory complex component	K03036	1.00E-89	330	fgr:FG00306.1	26S proteasome regulatory subunit N6	-	-	-
Unigene10283_All	716	265	40.9298	307	43.303	gi|46136241|ref|XP_389812.1|	106	2.00E-21	hypothetical protein FG09636.1 [Gibberella zeae PH-1]	--	--	--	--	--	--	--	--	--	--	--	--	--	--	-	-	-
Unigene10284_All	903	320	39.1894	484	54.1315	gi|261358085|gb|EEY20513.1|	377	1.00E-103	prephenate dehydrogenase [Verticillium albo-atrum VaMs.102]	sp|O60078|TYR1_SCHPO	293	8.00E-79	Probable prephenate dehydrogenase [NADP+] OS=Schizosaccharomyces pombe GN=SPCC1494.04c PE=2 SV=1	SPCC1494.04c	293	2.00E-79	COG0287	Prephenate dehydrogenase	K00211	6.00E-101	369	ncr:NCU00468	prephenate dehydrogenase (NADP+) [EC:1.3.1.13]	-	-	-
Unigene10285_All	717	368	56.759	399	56.2012	--	--	--	--	--	--	--	--	--	--	--	--	--	--	--	--	--	--	-	-	-
Unigene10286_All	827	45	6.0175	59	7.2051	gi|295840229|ref|ZP_06827162.1|	59.3	3.00E-07	LOW QUALITY PROTEIN: ABC transporter, ATP-binding protein [Streptomyces sp. SPB74] >gi|295827847|gb|EFG65650.1| LOW QUALITY PROTEIN: ABC transporter, ATP-binding protein [Streptomyces sp. SPB74]	sp|A5GNJ0|IF2_SYNPW	55.8	3.00E-07	Translation initiation factor IF-2 OS=Synechococcus sp. (strain WH7803) GN=infB PE=3 SV=1	--	--	--	--	--	K02519	1.00E-06	55.5	stp:Strop_1370	translation initiation factor IF-2	-	-	-
Unigene10287_All	609	504	91.5208	413	68.4896	gi|261356660|gb|EEY19088.1|	327	3.00E-88	ubiquitin fusion degradation protein [Verticillium albo-atrum VaMs.102]	sp|O42915|UFD1_SCHPO	213	1.00E-54	Ubiquitin fusion degradation protein 1 OS=Schizosaccharomyces pombe GN=ufd1 PE=2 SV=4	SPBC16A3.09c	213	2.00E-55	COG5140	Ubiquitin fusion-degradation protein	--	--	--	--	--	-	-	-
Unigene10288_All	803	349	48.0636	379	47.6668	gi|255936385|ref|XP_002559219.1|	61.2	8.00E-08	Pc13g07930 [Penicillium chrysogenum Wisconsin 54-1255] >gi|211583839|emb|CAP91862.1| Pc13g07930 [Penicillium chrysogenum Wisconsin 54-1255]	--	--	--	--	--	--	--	--	--	K00680	9.00E-08	59.3	afm:AFUA_4G08210	[EC:2.3.1.-]	-	-	-
Unigene10289_All	657	427	71.8735	724	111.2924	--	--	--	--	--	--	--	--	--	--	--	--	--	--	--	--	--	--	-	-	-
Unigene1028_All	351	395	124.4504	279	80.2767	--	--	--	--	--	--	--	--	--	--	--	--	--	--	--	--	--	--	-	-	-
Unigene10290_All	625	66	11.678	25	4.0397	gi|156494377|ref|YP_001427403.1|	69.7	1.00E-10	orf3 protein [Phaeosphaeria nodorum SN15] >gi|156106284|gb|ABU49447.1| orf3 protein [Phaeosphaeria nodorum SN15]	--	--	--	--	--	--	--	--	--	--	--	--	--	--	-	-	-
Unigene10291_All	741	256	38.2057	400	54.5173	gi|159037149|ref|YP_001536402.1|	81.6	5.00E-14	triple helix repeat-containing collagen [Salinispora arenicola CNS-205] >gi|157915984|gb|ABV97411.1| Collagen triple helix repeat [Salinispora arenicola CNS-205]	sp|P04258|CO3A1_BOVIN	83.2	2.00E-15	Collagen alpha-1(III) chain OS=Bos taurus GN=COL3A1 PE=1 SV=1	YPO2725	52.4	8.00E-07	COG3501	Uncharacterized protein conserved in bacteria	K01224	7.00E-14	79.3	bcv:Bcav_3080	arabinogalactan endo-1,4-beta-galactosidase [EC:3.2.1.89]	-	-	-
Unigene10292_All	675	96	15.728	163	24.388	gi|296806077|ref|XP_002843858.1|	124	6.00E-32	dehydrogenase [Arthroderma otae CBS 113480] >gi|238845160|gb|EEQ34822.1| dehydrogenase [Microsporum canis CBS 113480]	sp|P21158|CSGA_MYXXA	60.5	1.00E-08	C-factor OS=Myxococcus xanthus GN=csgA PE=1 SV=1	all0352	53.1	4.00E-07	COG1028	Dehydrogenases with different specificities (related to short-chain alcohol dehydrogenases)	K00540	2.00E-06	54.7	pen:PSEEN0676	[EC:1.-.-.-]	-	-	-
Unigene10293_All	2133	683	35.4108	547	25.8993	gi|255954807|ref|XP_002568156.1|	318	2.00E-84	Pc21g11240 [Penicillium chrysogenum Wisconsin 54-1255] >gi|211589867|emb|CAP96021.1| Pc21g11240 [Penicillium chrysogenum Wisconsin 54-1255]	sp|Q9FPQ6|GP1_CHLRE	125	1.00E-27	Vegetative cell wall protein gp1 OS=Chlamydomonas reinhardtii GN=GP1 PE=2 SV=1	Cgl1939	83.6	1.00E-15	COG0532	Translation initiation factor 2 (IF-2; GTPase)	K02330	4.00E-20	102	tbr:Tb927.5.2790	DNA polymerase beta subunit [EC:2.7.7.7 4.2.99.-]	-	-	-
Unigene10294_All	675	53	8.6832	55	8.2291	--	--	--	--	--	--	--	--	--	--	--	--	--	--	--	--	--	--	-	-	-
Unigene10295_All	676	1012	165.5542	834	124.5981	gi|255935733|ref|XP_002558893.1|	82	3.00E-14	Pc13g04580 [Penicillium chrysogenum Wisconsin 54-1255] >gi|211583513|emb|CAP91527.1| Pc13g04580 [Penicillium chrysogenum Wisconsin 54-1255]	sp|Q3KSS4|EBNA1_EBVG	56.2	2.00E-07	Epstein-Barr nuclear antigen 1 OS=Epstein-Barr virus (strain GD1) GN=EBNA1 PE=3 SV=1	RSc0539	53.9	2.00E-07	COG0513	Superfamily II DNA and RNA helicases	K13176	1.00E-15	85.1	pan:PODANSg09970	THO complex subunit 7	-	-	-
Unigene10296_All	639	361	62.4759	557	88.0332	--	--	--	--	--	--	--	--	--	--	--	--	--	--	--	--	--	--	-	-	-
Unigene10297_All	610	263	47.6796	241	39.9006	--	--	--	--	--	--	--	--	--	--	--	--	--	--	--	--	--	--	-	-	-
Unigene10298_All	1225	419	37.8255	312	25.7224	gi|255953433|ref|XP_002567469.1|	308	6.00E-82	Pc21g04230 [Penicillium chrysogenum Wisconsin 54-1255] >gi|211589180|emb|CAP95320.1| Pc21g04230 [Penicillium chrysogenum Wisconsin 54-1255]	sp|A2AIL4|CH038_MOUSE	152	4.00E-36	UPF0551 protein C8orf38 homolog, mitochondrial OS=Mus musculus PE=1 SV=1	SMc02055	55.8	1.00E-07	COG1562	Phytoene/squalene synthetase	K02291	5.00E-17	90.9	azl:AZL_014600	phytoene synthase [EC:2.5.1.32]	-	-	-
Unigene10299_All	719	110	16.9188	125	17.5579	--	--	--	--	--	--	--	--	--	--	--	--	--	--	--	--	--	--	-	-	-
Unigene1029_All	1103	453	45.4181	327	29.9409	gi|261359503|gb|EEY21931.1|	231	8.00E-59	small nucleolar ribonucleoprotein complex subunit Utp14 [Verticillium albo-atrum VaMs.102]	sp|Q04500|UTP14_YEAST	152	3.00E-36	U3 small nucleolar RNA-associated protein 14 OS=Saccharomyces cerevisiae GN=UTP14 PE=1 SV=1	YML093w	152	8.00E-37	COG5644	Uncharacterized conserved protein	K06182	2.00E-09	65.9	stp:Strop_3075	ribosomal large subunit pseudouridine synthase F [EC:5.4.99.12]	-	-	-
Unigene102_All	2520	4074	178.7832	3882	155.5776	gi|261358884|gb|EEY21312.1|	746	0	serine palmitoyltransferase [Verticillium albo-atrum VaMs.102]	sp|O59682|LCB1_SCHPO	410	2.00E-113	Serine palmitoyltransferase 1 OS=Schizosaccharomyces pombe GN=lcb1 PE=2 SV=1	SPBC18E5.02c	410	5.00E-114	COG0156	7-keto-8-aminopelargonate synthetase and related enzymes	K00654	0	827	fgr:FG07945.1	serine palmitoyltransferase [EC:2.3.1.50]	-	-	-
Unigene10300_All	755	531	77.7775	520	69.5582	gi|261361461|gb|EEY23889.1|	184	6.00E-45	LUC7 [Verticillium albo-atrum VaMs.102]	sp|Q07508|LUC7_YEAST	90.9	8.00E-18	Protein LUC7 OS=Saccharomyces cerevisiae GN=LUC7 PE=1 SV=1	YDL087c	90.9	2.00E-18	COG5200	U1 snRNP component, mediates U1 snRNP association with cap-binding complex	--	--	--	--	--	-	-	-
Unigene10301_All	201	248	136.4464	214	107.5251	gi|296828138|ref|XP_002851281.1|	89.7	7.00E-17	disulfide-isomerase [Arthroderma otae CBS 113480] >gi|238838835|gb|EEQ28497.1| disulfide-isomerase [Microsporum canis CBS 113480]	sp|P55059|PDI_HUMIN	89.7	5.00E-18	Protein disulfide-isomerase OS=Humicola insolens PE=1 SV=1	SPAC1F5.02	76.6	1.00E-14	COG0526	Thiol-disulfide isomerase and thioredoxins	K09580	2.00E-17	89.4	pan:PODANSg5718	protein disulfide-isomerase A1 [EC:5.3.4.1]	-	-	-
Unigene10302_All	740	560	83.6879	452	61.6877	gi|261360814|gb|EEY23242.1|	276	8.00E-73	SNARE domain-containing protein [Verticillium albo-atrum VaMs.102]	sp|Q9P6P1|TLG2_SCHPO	108	5.00E-23	t-SNARE affecting a late Golgi compartment protein 2 OS=Schizosaccharomyces pombe GN=tlg2 PE=2 SV=1	SPAC823.05c	108	1.00E-23	COG5325	t-SNARE complex subunit, syntaxin	K08489	3.00E-76	286	fgr:FG01890.1	syntaxin 16	-	-	-
Unigene10303_All	945	595	69.6292	841	89.8786	--	--	--	--	--	--	--	--	--	--	--	--	--	--	--	--	--	--	-	-	-
Unigene10304_All	745	134	19.8909	45	6.1003	gi|139472804|ref|YP_001129431.1|	65.5	4.00E-09	LANA [Human herpesvirus 8] >gi|5669894|gb|AAD46501.1|AF148805_6 ORF73 [Human herpesvirus 8]	sp|Q9Y0C9|RIP3_DICDI	59.7	2.00E-08	Ras-interacting protein RIP3 OS=Dictyostelium discoideum GN=ripA PE=1 SV=1	SP0690	51.6	1.00E-06	COG1589	Cell division septal protein	K03243	7.00E-07	56.2	uma:UM06224.1	translation initiation factor IF-2 unclassified subunit	-	-	-
Unigene10305_All	1158	733	70.0006	937	81.719	gi|255945081|ref|XP_002563308.1|	165	7.00E-39	Pc20g07850 [Penicillium chrysogenum Wisconsin 54-1255] >gi|211588043|emb|CAP86114.1| Pc20g07850 [Penicillium chrysogenum Wisconsin 54-1255]	sp|Q8TAX7|MUC7_HUMAN	81.6	9.00E-15	Mucin-7 OS=Homo sapiens GN=MUC7 PE=1 SV=1	Rv3876	59.7	9.00E-09	COG0455	ATPases involved in chromosome partitioning	K01178	6.00E-12	73.9	sce:YIR019C	glucoamylase [EC:3.2.1.3]	-	-	-
Unigene10306_All	783	174	24.575	207	26.6994	--	--	--	--	--	--	--	--	--	--	--	--	--	--	--	--	--	--	-	-	-
Unigene10307_All	833	53	7.0362	37	4.4859	gi|189194011|ref|XP_001933344.1|	226	2.00E-57	conserved hypothetical protein [Pyrenophora tritici-repentis Pt-1C-BFP] >gi|187978908|gb|EDU45534.1| conserved hypothetical protein [Pyrenophora tritici-repentis Pt-1C-BFP]	--	--	--	--	--	--	--	--	--	--	--	--	--	--	-	-	-
Unigene10308_All	809	441	60.2832	389	48.5616	--	--	--	--	--	--	--	--	--	--	--	--	--	--	--	--	--	--	-	-	-
Unigene10309_All	1076	72	7.3999	91	8.5412	--	--	--	--	--	--	--	--	--	--	--	--	--	--	--	--	--	--	-	-	-
Unigene1030_All	820	369	49.7644	425	52.344	gi|255944389|ref|XP_002562962.1|	182	3.00E-44	Pc20g04120 [Penicillium chrysogenum Wisconsin 54-1255] >gi|211587697|emb|CAP85741.1| Pc20g04120 [Penicillium chrysogenum Wisconsin 54-1255]	sp|P13729|SGS3_DROSI	52.8	3.00E-06	Salivary glue protein Sgs-3 OS=Drosophila simulans GN=Sgs3 PE=2 SV=2	--	--	--	--	--	--	--	--	--	--	-	-	-
Unigene10310_All	761	122	17.7289	109	14.4655	gi|46108336|ref|XP_381226.1|	62.8	3.00E-08	hypothetical protein FG01050.1 [Gibberella zeae PH-1]	--	--	--	--	--	--	--	--	--	--	--	--	--	--	-	-	-
Unigene10311_All	1059	125	13.0533	196	18.6918	gi|261361397|gb|EEY23825.1|	94	2.00E-17	alcohol dehydrogenase [Verticillium albo-atrum VaMs.102]	sp|Q6ZHS4|CADH2_ORYSJ	65.9	5.00E-10	Cinnamyl alcohol dehydrogenase 2 OS=Oryza sativa subsp. japonica GN=CAD2 PE=1 SV=1	AGpA339	72.4	1.00E-12	COG1064	Zn-dependent alcohol dehydrogenases	K00083	2.00E-12	75.1	bur:Bcep18194_A4359	cinnamyl-alcohol dehydrogenase [EC:1.1.1.195]	-	-	-
Unigene10312_All	626	1028	181.6039	604	97.4439	gi|227505852|ref|ZP_03935901.1|	58.5	3.00E-07	possible Fe-S dehydrogenase [Corynebacterium striatum ATCC 6940] >gi|227197550|gb|EEI77598.1| possible Fe-S dehydrogenase [Corynebacterium striatum ATCC 6940]	sp|Q8BTI8|SRRM2_MOUSE	53.9	8.00E-07	Serine/arginine repetitive matrix protein 2 OS=Mus musculus GN=Srrm2 PE=1 SV=2	--	--	--	--	--	K02343	4.00E-07	56.6	msm:MSMEG_6285	DNA polymerase III subunit gamma/tau [EC:2.7.7.7]	-	-	-
Unigene10313_All	745	104	15.4377	147	19.9275	gi|219850876|ref|YP_002465308.1|	55.5	4.00E-06	periplasmic copper-binding [Candidatus Methanosphaerula palustris E1-9c] >gi|219545135|gb|ACL15585.1| periplasmic copper-binding [Methanosphaerula palustris E1-9c]	sp|Q02817|MUC2_HUMAN	61.2	7.00E-09	Mucin-2 OS=Homo sapiens GN=MUC2 PE=1 SV=2	--	--	--	--	--	--	--	--	--	--	-	-	-
Unigene10314_All	852	81	10.5136	73	8.6532	--	--	--	--	--	--	--	--	--	--	--	--	--	--	--	--	--	--	-	-	-
Unigene10315_All	682	215	34.8627	433	64.1203	gi|261354824|gb|EEY17252.1|	225	6.00E-79	CCR4-Not complex subunit Caf16 [Verticillium albo-atrum VaMs.102]	sp|Q7Z991|YE31_SCHPO	171	9.00E-54	Uncharacterized ABC transporter ATP-binding protein C20G4.01 OS=Schizosaccharomyces pombe GN=SPAC20G4.01 PE=4 SV=2	SPAC20G4.01	171	6.00E-51	COG4586	ABC-type uncharacterized transport system, ATPase component	K12608	1.00E-85	236	fgr:FG07165.1	CCR4-NOT complex subunit CAF16	-	-	-
Unigene10316_All	652	349	59.1949	404	62.5786	gi|261353420|gb|EEY15848.1|	316	9.00E-85	UBX domain-containing protein [Verticillium albo-atrum VaMs.102]	sp|O74498|UCP10_SCHPO	128	4.00E-29	UBX domain-containing protein 10 OS=Schizosaccharomyces pombe GN=ucp10 PE=2 SV=1	Rv3876	48.5	9.00E-06	COG0455	ATPases involved in chromosome partitioning	K08884	7.00E-06	52.4	gbr:Gbro_2994	serine/threonine protein kinase, bacterial [EC:2.7.11.1]	-	-	-
Unigene10317_All	755	339	49.6546	373	49.8947	gi|255936199|ref|XP_002559126.1|	163	1.00E-38	Pc13g06930 [Penicillium chrysogenum Wisconsin 54-1255] >gi|211583746|emb|CAP91762.1| Pc13g06930 [Penicillium chrysogenum Wisconsin 54-1255]	sp|Q8TAX7|MUC7_HUMAN	90.1	1.00E-17	Mucin-7 OS=Homo sapiens GN=MUC7 PE=1 SV=1	Rv3876	61.6	1.00E-09	COG0455	ATPases involved in chromosome partitioning	K02519	9.00E-12	72.4	mgi:Mflv_4039	translation initiation factor IF-2	-	-	-
Unigene10318_All	739	191	28.5822	168	22.9592	--	--	--	--	--	--	--	--	--	--	--	--	--	--	--	--	--	--	-	-	-
Unigene10319_All	873	73	9.2473	121	13.9979	gi|261355189|gb|EEY17617.1|	58.5	6.00E-07	predicted protein [Verticillium albo-atrum VaMs.102]	--	--	--	--	--	--	--	--	--	--	--	--	--	--	-	-	-
Unigene1031_All	2165	572	29.2176	490	22.8576	gi|255937213|ref|XP_002559633.1|	123	7.00E-26	Pc13g12170 [Penicillium chrysogenum Wisconsin 54-1255] >gi|211584253|emb|CAP92286.1| Pc13g12170 [Penicillium chrysogenum Wisconsin 54-1255]	sp|P47108|URB2_YEAST	73.2	7.00E-12	Nucleolar pre-ribosomal-associated protein 2 OS=Saccharomyces cerevisiae GN=URB2 PE=1 SV=1	--	--	--	--	--	--	--	--	--	--	-	-	-
Unigene10320_All	1131	1157	113.1298	788	70.3649	gi|239612544|gb|EEQ89531.1|	334	9.00E-90	integral membrane channel protein [Ajellomyces dermatitidis ER-3]	sp|Q9FPQ6|GP1_CHLRE	82	7.00E-15	Vegetative cell wall protein gp1 OS=Chlamydomonas reinhardtii GN=GP1 PE=2 SV=1	SPBC28F2.12	65.1	2.00E-10	COG0086	DNA-directed RNA polymerase, beta' subunit/160 kD subunit	K03006	1.00E-10	69.7	mbr:MONBRDRAFT_38135	DNA-directed RNA polymerase II subunit A [EC:2.7.7.6]	-	-	-
Unigene10321_All	854	1748	226.3549	1292	152.7907	--	--	--	--	--	--	--	--	--	--	--	--	--	--	--	--	--	--	-	-	-
Unigene10322_All	911	54	6.5551	51	5.6538	gi|16415986|emb|CAB88621.2|	151	6.00E-35	related to SREBP cleavage activating protein [Neurospora crassa]	sp|Q75A34|RPB1_ASHGO	53.5	2.00E-06	DNA-directed RNA polymerase II subunit RPB1 OS=Ashbya gossypii GN=RPB1 PE=3 SV=1	SPBC28F2.12	52	1.00E-06	COG0086	DNA-directed RNA polymerase, beta' subunit/160 kD subunit	K03006	6.00E-06	53.5	kla:KLLA0F05071g	DNA-directed RNA polymerase II subunit A [EC:2.7.7.6]	-	-	-
Unigene10323_All	853	135	17.5021	157	18.5884	--	--	--	--	--	--	--	--	--	--	--	--	--	--	--	--	--	--	-	-	-
Unigene10324_All	906	66	8.056	81	9.0292	--	--	--	--	--	--	--	--	--	--	--	--	--	--	--	--	--	--	-	-	-
Unigene10325_All	930	198	23.5445	136	14.7689	gi|261354651|gb|EEY17079.1|	270	1.00E-70	fumarate reductase/succinate dehydrogenase flavoprotein [Verticillium albo-atrum VaMs.102]	sp|Q6ZQP7|YV021_HUMAN	72.4	4.00E-12	Uncharacterized protein LOC284861 OS=Homo sapiens PE=2 SV=1	mll5046	208	9.00E-54	COG3573	Predicted oxidoreductase	K07077	1.00E-63	244	gbr:Gbro_4560		-	-	-
Unigene10326_All	1831	261	15.7637	350	19.3051	gi|38326687|gb|AAR17472.1|	861	0	catalase [Cochliobolus heterostrophus]	sp|Q27487|CATA1_CAEEL	378	9.00E-104	Peroxisomal catalase 1 OS=Caenorhabditis elegans GN=ctl-2 PE=2 SV=3	BS_katA	358	1.00E-98	COG0753	Catalase	K03781	0	916	pan:PODANSg2469	catalase [EC:1.11.1.6]	-	-	-
Unigene10327_All	873	34	4.307	38	4.396	gi|46111789|ref|XP_382952.1|	253	2.00E-65	hypothetical protein FG02776.1 [Gibberella zeae PH-1]	--	--	--	--	--	--	--	--	--	--	--	--	--	--	-	-	-
Unigene10328_All	776	55	7.838	49	6.3771	gi|256857810|gb|ACV31217.1|	178	3.00E-43	major facilitator superfamily siderophore-iron transporter [Sporothrix schenckii]	sp|Q92341|STR3_SCHPO	75.9	3.00E-13	Siderophore iron transporter 3 OS=Schizosaccharomyces pombe GN=str3 PE=1 SV=1	--	--	--	--	--	K08197	5.00E-06	53.5	cal:CaO19.2179	MFS transporter, SIT family, siderophore-iron:H+ symporter	-	-	-
Unigene10329_All	794	114	15.8778	190	24.1671	--	--	--	--	--	--	--	--	--	--	--	--	--	--	--	--	--	--	-	-	-
Unigene1032_All	2172	835	42.5141	519	24.1324	gi|261356072|gb|EEY18500.1|	652	0	U3 small nucleolar RNA-associated protein [Verticillium albo-atrum VaMs.102]	sp|P78750|UTP18_SCHPO	271	1.00E-71	Probable U3 small nucleolar RNA-associated protein 18 OS=Schizosaccharomyces pombe GN=SPBC29A3.06 PE=2 SV=3	DR2133	58.9	3.00E-08	COG4372	Uncharacterized protein conserved in bacteria with the myosin-like domain	K01178	9.00E-21	104	sce:YIR019C	glucoamylase [EC:3.2.1.3]	-	-	-
Unigene10330_All	721	171	26.2281	154	21.5714	gi|50552762|ref|XP_503791.1|	57.8	7.00E-07	YALI0E10681p [Yarrowia lipolytica] >gi|49649660|emb|CAG79382.1| YALI0E10681p [Yarrowia lipolytica]	--	--	--	--	--	--	--	--	--	--	--	--	--	--	-	-	-
Unigene10331_All	728	764	116.0562	755	104.7388	gi|189091880|ref|XP_001929773.1|	389	1.00E-106	[Podospora anserina]	sp|P39012|GAA1_YEAST	168	4.00E-41	GPI transamidase component GAA1 OS=Saccharomyces cerevisiae GN=GAA1 PE=1 SV=1	--	--	--	--	--	K05289	5.00E-105	382	ncr:NCU02368	glycosylphosphatidylinositol transamidase	-	-	-
Unigene10332_All	956	619	71.6043	772	81.5552	gi|255950286|ref|XP_002565910.1|	86.7	2.00E-15	Pc22g20080 [Penicillium chrysogenum Wisconsin 54-1255] >gi|211592927|emb|CAP99296.1| Pc22g20080 [Penicillium chrysogenum Wisconsin 54-1255]	sp|Q6ZQP7|YV021_HUMAN	68.9	5.00E-11	Uncharacterized protein LOC284861 OS=Homo sapiens PE=2 SV=1	Rv3876	53.5	5.00E-07	COG0455	ATPases involved in chromosome partitioning	K02519	1.00E-06	55.8	rer:RER_26320	translation initiation factor IF-2	-	-	-
Unigene10333_All	1155	395	37.82	743	64.9679	--	--	--	--	--	--	--	--	--	--	--	--	--	--	--	--	--	--	-	-	-
Unigene10334_All	834	202	26.785	107	12.9572	--	--	--	--	--	--	--	--	--	--	--	--	--	--	--	--	--	--	-	-	-
Unigene10335_All	896	436	53.8127	375	42.2684	gi|27348769|dbj|BAC45786.1|	91.7	7.00E-17	blr0521 [Bradyrhizobium japonicum USDA 110]	sp|Q9UF83|YM012_HUMAN	78.6	6.00E-14	Uncharacterized protein DKFZp434B061 OS=Homo sapiens PE=2 SV=2	Cgl1939	56.6	6.00E-08	COG0532	Translation initiation factor 2 (IF-2; GTPase)	K03466	3.00E-11	60.5	bam:Bamb_2360	DNA segregation ATPase FtsK/SpoIIIE, S-DNA-T family	-	-	-
Unigene10336_All	244	83	37.6179	80	33.1125	--	--	--	--	--	--	--	--	--	--	--	--	--	--	--	--	--	--	-	-	-
Unigene10337_All	678	104	16.9633	83	12.3635	gi|255940990|ref|XP_002561264.1|	118	3.00E-25	Pc16g09500 [Penicillium chrysogenum Wisconsin 54-1255] >gi|211585887|emb|CAP93620.1| Pc16g09500 [Penicillium chrysogenum Wisconsin 54-1255]	--	--	--	--	--	--	--	--	--	--	--	--	--	--	-	-	-
Unigene10338_All	681	42	6.8204	40	5.9321	--	--	--	--	--	--	--	--	--	--	--	--	--	--	--	--	--	--	-	-	-
Unigene10339_All	779	1807	256.5234	895	116.032	gi|164427876|ref|XP_965697.2|	392	1.00E-107	alanyl-tRNA synthetase [Neurospora crassa OR74A] >gi|38567140|emb|CAE76435.1| probable alanine--tRNA ligase, cytosolic [Neurospora crassa] >gi|157071919|gb|EAA36461.2| alanyl-tRNA synthetase [Neurospora crassa OR74A]	sp|P40825|SYAC_YEAST	280	1.00E-74	Alanyl-tRNA synthetase, cytoplasmic OS=Saccharomyces cerevisiae GN=ALA1 PE=1 SV=2	YOR335c	280	2.00E-75	COG0013	Alanyl-tRNA synthetase	K01872	1.00E-114	414	fgr:FG00906.1	alanyl-tRNA synthetase [EC:6.1.1.7]	-	-	-
Unigene1033_All	358	339	104.7184	475	133.9994	gi|85092417|ref|XP_959384.1|	75.9	1.00E-12	UDP-glucose 6-dehydrogenase [Neurospora crassa OR74A] >gi|28920789|gb|EAA30148.1| UDP-glucose 6-dehydrogenase [Neurospora crassa OR74A]	--	--	--	--	DR2133	50.4	8.00E-07	COG4372	Uncharacterized protein conserved in bacteria with the myosin-like domain	K00012	6.00E-36	150	fgr:FG04232.1	UDPglucose 6-dehydrogenase [EC:1.1.1.22]	-	-	-
Unigene10340_All	922	53	6.357	67	7.339	--	--	--	--	--	--	--	--	--	--	--	--	--	--	--	--	--	--	-	-	-
Unigene10341_All	510	43	9.3241	45	8.9112	--	--	--	--	--	--	--	--	--	--	--	--	--	--	--	--	--	--	-	-	-
Unigene10342_All	1028	2012	216.4418	961	94.411	gi|16944623|emb|CAD11393.1|	146	3.00E-33	related to phosphatase 2a inhibitor [Neurospora crassa]	sp|P32323|AGA1_YEAST	63.2	3.00E-09	A-agglutinin anchorage subunit OS=Saccharomyces cerevisiae GN=AGA1 PE=1 SV=1	--	--	--	--	--	K11244	7.00E-07	57	sce:YNL283C	cell wall integrity and stress response component	-	-	-
Unigene10343_All	718	290	44.6663	133	18.7077	gi|291178306|gb|EFE34096.1|	70.1	1.00E-10	hypothetical protein ARB_07047 [Arthroderma benhamiae CBS 112371]	--	--	--	--	--	--	--	--	--	--	--	--	--	--	-	-	-
Unigene10344_All	723	295	45.1222	341	47.633	gi|255939714|ref|XP_002560626.1|	193	9.00E-48	Pc16g02540 [Penicillium chrysogenum Wisconsin 54-1255] >gi|211585249|emb|CAP92924.1| Pc16g02540 [Penicillium chrysogenum Wisconsin 54-1255]	sp|Q9UU80|CWF18_SCHPO	80.9	8.00E-15	Cell cycle control protein cwf18 OS=Schizosaccharomyces pombe GN=cwf18 PE=1 SV=1	--	--	--	--	--	K12871	6.00E-76	285	fgr:FG10072.1	coiled-coil domain-containing protein 12	-	-	-
Unigene10345_All	1089	625	63.4685	703	65.1958	gi|189207845|ref|XP_001940256.1|	159	4.00E-37	GAF domain nucleotide-binding protein [Pyrenophora tritici-repentis Pt-1C-BFP] >gi|187976349|gb|EDU42975.1| GAF domain nucleotide-binding protein [Pyrenophora tritici-repentis Pt-1C-BFP]	sp|P36088|FRMSR_YEAST	144	1.00E-33	Free methionine-R-sulfoxide reductase OS=Saccharomyces cerevisiae GN=YKL069W PE=1 SV=1	YKL069w	144	3.00E-34	COG1956	GAF domain-containing protein	K07170	1.00E-43	179	fgr:FG10062.1	GAF domain-containing protein	-	-	-
Unigene10346_All	727	693	105.4157	1085	150.7258	gi|299749859|ref|XP_001836385.2|	113	2.00E-23	arylesterase [Coprinopsis cinerea okayama7#130] >gi|298408630|gb|EAU85427.2| arylesterase [Coprinopsis cinerea okayama7#130]	sp|Q62087|PON3_MOUSE	65.5	3.00E-10	Serum paraoxonase/lactonase 3 OS=Mus musculus GN=Pon3 PE=2 SV=2	--	--	--	--	--	K01175	4.00E-06	53.5	afm:AFUA_3G05800	[EC:3.1.-.-]	-	-	-
Unigene10347_All	742	1783	265.7381	1362	185.3811	gi|164425894|ref|XP_963034.2|	127	8.00E-28	50S ribosomal protein L14 [Neurospora crassa OR74A] >gi|157071111|gb|EAA33798.2| 50S ribosomal protein L14 [Neurospora crassa OR74A]	sp|O94292|RM38_SCHPO	84.3	7.00E-16	54S ribosomal protein L38, mitochondrial OS=Schizosaccharomyces pombe GN=mrpl38 PE=2 SV=1	SPBC887.07	84.3	2.00E-16	COG0093	Ribosomal protein L14	K02874	7.00E-15	82.8	apt:APA01_09410	large subunit ribosomal protein L14	-	-	-
Unigene10348_All	333	118	39.1872	158	47.9187	gi|261352095|gb|EEY14523.1|	73.2	7.00E-12	translin [Verticillium albo-atrum VaMs.102]	--	--	--	--	--	--	--	--	--	--	--	--	--	--	-	-	-
Unigene10349_All	742	1134	169.0112	982	133.6595	--	--	--	--	--	--	--	--	--	--	--	--	--	--	--	--	--	--	-	-	-
Unigene1034_All	3701	845	25.249	1477	40.3045	gi|299750173|ref|XP_001836587.2|	516	1.00E-144	homogentisate 1,2-dioxygenase [Coprinopsis cinerea okayama7#130] >gi|298408777|gb|EAU85158.2| homogentisate 1,2-dioxygenase [Coprinopsis cinerea okayama7#130]	sp|Q00667|HGD_EMENI	370	3.00E-101	Homogentisate 1,2-dioxygenase OS=Emericella nidulans GN=hmgA PE=2 SV=1	RSp0691	348	4.00E-95	COG3508	Homogentisate 1,2-dioxygenase	K00451	6.00E-127	457	afv:AFLA_014370	homogentisate 1,2-dioxygenase [EC:1.13.11.5]	-	-	-
Unigene10350_All	708	150	23.4296	160	22.8233	--	--	--	--	--	--	--	--	--	--	--	--	--	--	--	--	--	--	-	-	-
Unigene10351_All	765	91	13.1549	60	7.921	gi|255944549|ref|XP_002563042.1|	82.8	2.00E-14	Pc20g05020 [Penicillium chrysogenum Wisconsin 54-1255] >gi|211587777|emb|CAP85831.1| Pc20g05020 [Penicillium chrysogenum Wisconsin 54-1255]	--	--	--	--	--	--	--	--	--	K11272	3.00E-27	124	fgr:FG09939.1	mediator of replication checkpoint protein 1	-	-	-
Unigene10352_All	887	678	84.5303	386	43.9497	gi|261353680|gb|EEY16108.1|	292	2.00E-77	pre-mRNA-splicing factor 38A [Verticillium albo-atrum VaMs.102]	sp|Q4FZQ6|PR38A_XENLA	159	3.00E-38	Pre-mRNA-splicing factor 38A OS=Xenopus laevis GN=prpf38a PE=2 SV=1	SPBC28F2.12	62	1.00E-09	COG0086	DNA-directed RNA polymerase, beta' subunit/160 kD subunit	K12849	9.00E-92	338	fgr:FG06411.1	pre-mRNA-splicing factor 38A	-	-	-
Unigene10353_All	716	375	57.9195	486	68.5513	gi|255947324|ref|XP_002564429.1|	64.3	8.00E-09	Pc22g03900 [Penicillium chrysogenum Wisconsin 54-1255] >gi|211591446|emb|CAP97678.1| Pc22g03900 [Penicillium chrysogenum Wisconsin 54-1255]	--	--	--	--	--	--	--	--	--	--	--	--	--	--	-	-	-
Unigene10354_All	742	663	98.8134	609	82.8907	gi|261358494|gb|EEY20922.1|	279	1.00E-73	heavy metal tolerance protein [Verticillium albo-atrum VaMs.102]	sp|Q02592|HMT1_SCHPO	197	8.00E-50	Heavy metal tolerance protein OS=Schizosaccharomyces pombe GN=hmt1 PE=2 SV=3	SPCC737.09c	154	1.00E-37	COG5265	ABC-type transport system involved in Fe-S cluster assembly, permease and ATPase components	K05663	5.00E-28	126	pic:PICST_56634	mitochondrial ABC transporter ATM	-	-	-
Unigene10355_All	1482	516	38.5042	232	15.81	gi|255943331|ref|XP_002562434.1|	99.4	7.00E-29	Pc18g06070 [Penicillium chrysogenum Wisconsin 54-1255] >gi|211587167|emb|CAP94831.1| Pc18g06070 [Penicillium chrysogenum Wisconsin 54-1255]	--	--	--	--	--	--	--	--	--	K01921	1.00E-10	45.1	dde:Dde_3042	D-alanine-D-alanine ligase [EC:6.3.2.4]	-	-	-
Unigene10356_All	849	388	50.5394	373	44.3704	--	--	--	--	--	--	--	--	--	--	--	--	--	--	--	--	--	--	-	-	-
Unigene10357_All	494	101	22.61	103	21.0573	gi|261358452|gb|EEY20880.1|	222	7.00E-57	DUF185 domain-containing protein [Verticillium albo-atrum VaMs.102]	sp|Q6GQ37|MIDA_XENLA	124	2.00E-28	Protein midA homolog, mitochondrial OS=Xenopus laevis PE=2 SV=1	BMEI0487	120	8.00E-28	COG1565	Uncharacterized conserved protein	K00231	3.00E-24	112	uma:UM04236.1	protoporphyrinogen oxidase [EC:1.3.3.4]	-	-	-
Unigene10358_All	717	31	4.7813	212	29.8613	--	--	--	--	--	--	--	--	--	--	--	--	--	--	--	--	--	--	-	-	-
Unigene10359_All	508	334	72.7092	385	76.5401	--	--	--	--	--	--	--	--	--	--	--	--	--	--	--	--	--	--	-	-	-
Unigene1035_All	827	556	74.3491	762	93.0554	gi|261357426|gb|EEY19854.1|	272	2.00E-71	pre-mRNA-processing factor 39 [Verticillium albo-atrum VaMs.102]	sp|O74970|PRP39_SCHPO	122	3.00E-27	Pre-mRNA-processing factor 39 OS=Schizosaccharomyces pombe GN=prp39 PE=2 SV=1	--	--	--	--	--	K13217	4.00E-78	293	fgr:FG01244.1	pre-mRNA-processing factor 39	-	-	-
Unigene10360_All	656	714	120.3651	600	92.3718	gi|212526896|ref|XP_002143605.1|	194	4.00E-48	DUF887 domain protein [Penicillium marneffei ATCC 18224] >gi|210073003|gb|EEA27090.1| DUF887 domain protein [Penicillium marneffei ATCC 18224]	sp|O13752|YF22_SCHPO	128	4.00E-29	Uncharacterized TLC domain-containing protein C17A2.02c OS=Schizosaccharomyces pombe GN=SPAC17A2.02c PE=2 SV=1	--	--	--	--	--	--	--	--	--	--	-	-	-
Unigene10361_All	524	45	9.497	115	22.1645	--	--	--	--	--	--	--	--	--	--	--	--	--	--	--	--	--	--	-	-	-
Unigene10362_All	604	173	31.6749	159	26.586	--	--	--	--	--	--	--	--	--	--	--	--	--	--	--	--	--	--	-	-	-
Unigene10363_All	651	103	17.497	360	55.8488	--	--	--	--	--	--	--	--	--	--	--	--	--	--	--	--	--	--	-	-	-
Unigene10364_All	505	336	73.5791	232	46.3969	gi|164422848|ref|XP_960620.2|	147	3.00E-34	AP-1 complex subunit mu [Neurospora crassa OR74A] >gi|157069847|gb|EAA31384.2| AP-1 complex subunit mu [Neurospora crassa OR74A]	sp|Q9HFE5|AP1M1_SCHPO	98.6	2.00E-20	AP-1 complex subunit mu-1 OS=Schizosaccharomyces pombe GN=apm1 PE=1 SV=1	--	--	--	--	--	K12393	5.00E-35	148	mgr:MGG_10633	AP-1 complex subunit mu	-	-	-
Unigene10365_All	603	55	10.0868	65	10.8865	--	--	--	--	--	--	--	--	--	--	--	--	--	--	--	--	--	--	-	-	-
Unigene10366_All	900	23	2.8261	93	10.436	gi|261353656|gb|EEY16084.1|	501	1.00E-140	ferric reductase [Verticillium albo-atrum VaMs.102]	sp|Q12333|FRE7_YEAST	154	6.00E-37	Ferric/cupric reductase transmembrane component 7 OS=Saccharomyces cerevisiae GN=FRE7 PE=1 SV=2	--	--	--	--	--	K05920	5.00E-114	412	afm:AFUA_6G02170	[EC:1.16.1.-]	-	-	-
Unigene10367_All	231	10	4.7873	3	1.3116	gi|189195892|ref|XP_001934284.1|	64.7	2.00E-09	lovastatin nonaketide synthase [Pyrenophora tritici-repentis Pt-1C-BFP] >gi|187980163|gb|EDU46789.1| lovastatin nonaketide synthase [Pyrenophora tritici-repentis Pt-1C-BFP]	--	--	--	--	--	--	--	--	--	--	--	--	--	--	-	-	-
Unigene10368_All	622	672	119.4773	963	156.3609	gi|87083850|gb|AAD43562.2|AF155773_1	126	1.00E-27	Fum1p [Gibberella moniliformis]	--	--	--	--	--	--	--	--	--	K00680	9.00E-16	85.1	afm:AFUA_3G14700	[EC:2.3.1.-]	-	-	-
Unigene10369_All	425	168	43.7146	154	36.5952	--	--	--	--	--	--	--	--	--	--	--	--	--	--	--	--	--	--	-	-	-
Unigene1036_All	1823	1116	67.6993	1165	64.5404	gi|74625244|sp|Q9P6B0.2|YPI1_NEUCR	158	2.00E-36	RecName: Full=Type 1 phosphatases regulator ypi-1	sp|Q9P6B0|YPI1_NEUCR	158	1.00E-37	Type 1 phosphatases regulator ypi-1 OS=Neurospora crassa GN=ypi-1 PE=3 SV=2	--	--	--	--	--	--	--	--	--	--	-	-	-
Unigene10370_All	953	30	3.4812	31	3.2852	gi|38567019|emb|CAE76318.1|	127	1.00E-27	related to glyoxal oxidase precursor [Neurospora crassa]	sp|Q12215|WSC3_YEAST	82	5.00E-15	Cell wall integrity and stress response component 3 OS=Saccharomyces cerevisiae GN=WSC3 PE=1 SV=1	DR0479	68.6	2.00E-11	COG0744	Membrane carboxypeptidase (penicillin-binding protein)	K11244	8.00E-15	83.2	pic:PICST_67502	cell wall integrity and stress response component	-	-	-
Unigene10371_All	574	167	32.1744	177	31.1425	--	--	--	--	--	--	--	--	--	--	--	--	--	--	--	--	--	--	-	-	-
Unigene10372_All	1155	50	4.7873	80	6.9952	gi|119474511|ref|XP_001259131.1|	74.3	2.00E-11	C2H2 type zinc finger domain protein [Neosartorya fischeri NRRL 181] >gi|119407284|gb|EAW17234.1| C2H2 type zinc finger domain protein [Neosartorya fischeri NRRL 181]	sp|Q7T163|KDIS_DANRE	52.8	5.00E-06	Kinase D-interacting substrate of 220 kDa OS=Danio rerio GN=kidins220 PE=2 SV=2	--	--	--	--	--	--	--	--	--	--	-	-	-
Unigene10373_All	628	65	11.4462	86	13.8303	--	--	--	--	--	--	--	--	--	--	--	--	--	--	--	--	--	--	-	-	-
Unigene10374_All	860	267	34.3336	182	21.373	--	--	--	--	--	--	--	--	--	--	--	--	--	--	--	--	--	--	-	-	-
Unigene10375_All	762	54	7.8369	57	7.5546	gi|256731283|gb|EEU44633.1|	56.6	2.00E-06	hypothetical protein NECHADRAFT_84607 [Nectria haematococca mpVI 77-13-4]	--	--	--	--	--	--	--	--	--	--	--	--	--	--	-	-	-
Unigene10376_All	533	250	51.8703	300	56.8442	gi|46130644|ref|XP_389102.1|	195	1.00E-48	hypothetical protein FG08926.1 [Gibberella zeae PH-1]	--	--	--	--	mlr4742	48.5	6.00E-06	COG3734	2-keto-3-deoxy-galactonokinase	--	--	--	--	--	-	-	-
Unigene10377_All	529	49	10.2435	91	17.3731	--	--	--	--	--	--	--	--	--	--	--	--	--	--	--	--	--	--	-	-	-
Unigene10378_All	766	51	7.3629	74	9.7565	gi|240106561|gb|EER24749.1|	50.4	1.00E-08	Major Facilitator Superfamily protein [Coccidioides posadasii C735 delta SOWgp]	--	--	--	--	--	--	--	--	--	--	--	--	--	--	-	-	-
Unigene10379_All	540	750	153.5939	667	124.7453	gi|85100709|ref|XP_961017.1|	156	6.00E-37	protein yop-1 [Neurospora crassa OR74A] >gi|73921288|sp|Q871R7.1|YOP1_NEUCR RecName: Full=Protein yop-1 >gi|28922553|gb|EAA31781.1| protein yop-1 [Neurospora crassa OR74A] >gi|28949940|emb|CAD70926.1| related to Ypt-interacting protein YIP2 [Neurospora crassa]	sp|Q871R7|YOP1_NEUCR	156	6.00E-38	Protein yop-1 OS=Neurospora crassa GN=yop-1 PE=3 SV=1	SPCC830.08c	82.8	3.00E-16	COG5052	Protein involved in membrane traffic	--	--	--	--	--	-	-	-
Unigene1037_All	2300	373	17.9344	782	34.3377	gi|261359976|gb|EEY22404.1|	845	0	multidrug transporter [Verticillium albo-atrum VaMs.102]	sp|O59814|YCT4_SCHPO	174	3.00E-42	Uncharacterized transporter C794.04c OS=Schizosaccharomyces pombe GN=SPCC794.04c PE=2 SV=1	SPAC11D3.05	165	3.00E-40	COG0477	Permeases of the major facilitator superfamily	K08158	1.00E-40	170	pic:PICST_59685	MFS transporter, DHA1 family, multidrug resistance protein	-	-	-
Unigene10380_All	1261	61	5.3496	139	11.1325	gi|74630548|sp|Q92457.1|AGAL2_TRIRE	610	1.00E-172	RecName: Full=Alpha-galactosidase 2; AltName: Full=Alpha-D-galactoside galactohydrolase 2; AltName: Full=Melibiase 2; Flags: Precursor >gi|1580818|emb|CAA93245.1| alpha-galactosidase [Hypocrea jecorina]	sp|Q92457|AGAL2_TRIRE	610	8.00E-174	Alpha-galactosidase 2 OS=Trichoderma reesei GN=agl2 PE=1 SV=1	BH2223	304	2.00E-82	COG3345	Alpha-galactosidase	K07407	3.00E-155	550	afm:AFUA_8G01130	alpha-galactosidase [EC:3.2.1.22]	-	-	-
Unigene10381_All	517	327	69.9461	196	38.2876	gi|261351800|gb|EEY14228.1|	170	5.00E-41	meiotic recombination protein DMC1 [Verticillium albo-atrum VaMs.102]	--	--	--	--	--	--	--	--	--	K10872	1.00E-15	84	ani:AN9092.2	meiotic recombination protein DMC1	-	-	-
Unigene10382_All	557	540	107.2124	687	124.5643	gi|70986060|ref|XP_748530.1|	93.6	7.00E-18	short-chain dehydrogenase/reductase [Aspergillus fumigatus Af293]	--	--	--	--	CC0398	62.4	5.00E-10	COG1028	Dehydrogenases with different specificities (related to short-chain alcohol dehydrogenases)	K00540	2.00E-18	93.6	afm:AFUA_3G02100	[EC:1.-.-.-]	-	-	-
Unigene10383_All	625	115	20.3481	92	14.8662	--	--	--	--	--	--	--	--	--	--	--	--	--	--	--	--	--	--	-	-	-
Unigene10384_All	512	461	99.572	547	107.897	gi|261194008|ref|XP_002623409.1|	71.2	3.00E-11	rnapii degradation factor def1 [Ajellomyces dermatitidis SLH14081] >gi|239588423|gb|EEQ71066.1| rnapii degradation factor def1 [Ajellomyces dermatitidis SLH14081] >gi|239607012|gb|EEQ83999.1| rnapii degradation factor def1 [Ajellomyces dermatitidis ER-3]	sp|P28968|GP2_EHV1B	52.8	1.00E-06	Glycoprotein gp2 OS=Equine herpesvirus 1 (strain Ab4p) GN=EUs4 PE=4 SV=1	--	--	--	--	--	--	--	--	--	--	-	-	-
Unigene10385_All	526	586	123.2021	462	88.7051	gi|261200933|ref|XP_002626867.1|	149	9.00E-35	methyltransferase [Ajellomyces dermatitidis SLH14081] >gi|239593939|gb|EEQ76520.1| methyltransferase [Ajellomyces dermatitidis SLH14081]	sp|P38205|NCL1_YEAST	52.8	1.00E-06	tRNA (cytosine-5-)-methyltransferase NCL1 OS=Saccharomyces cerevisiae GN=NCL1 PE=1 SV=1	YBL024w	52.8	3.00E-07	COG0144	tRNA and rRNA cytosine-C5-methylases	K00599	2.00E-29	130	afm:AFUA_1G14180	[EC:2.1.1.-]	-	-	-
Unigene10386_All	596	424	78.673	556	94.2151	gi|238504296|ref|XP_002383379.1|	181	2.00E-44	phosphatidylserine synthase [Aspergillus flavus NRRL3357] >gi|220690850|gb|EED47199.1| phosphatidylserine synthase [Aspergillus flavus NRRL3357]	sp|O94584|YQ7C_SCHPO	160	7.00E-39	Uncharacterized CDP-alcohol phosphatidyltransferase class-I family protein C1442.12 OS=Schizosaccharomyces pombe GN=SPCC1442.12 PE=2 SV=1	SPCC1442.12	160	2.00E-39	COG1183	Phosphatidylserine synthase	K00998	4.00E-53	209	fgr:FG06370.1	phosphatidylserine synthase [EC:2.7.8.8]	-	-	-
Unigene10387_All	544	57	11.5873	64	11.8816	gi|84795045|gb|ABC65826.1|	94.7	3.00E-18	cell wall glucanosyltransferase Mwg2 [Metarhizium anisopliae]	sp|Q05790|CRR1_YEAST	75.1	2.00E-13	Probable glycosidase CRR1 OS=Saccharomyces cerevisiae GN=CRR1 PE=2 SV=1	YLR213c	75.1	7.00E-14	COG2273	Beta-glucanase/Beta-glucan synthetase	K01216	1.00E-14	80.9	pic:PICST_25832	licheninase [EC:3.2.1.73]	-	-	-
Unigene10388_All	1118	151	14.9362	67	6.0524	--	--	--	--	--	--	--	--	--	--	--	--	--	--	--	--	--	--	-	-	-
Unigene10389_All	534	161	33.3419	245	46.3358	gi|296803925|ref|XP_002842815.1|	132	2.00E-29	protoporphyrinogen oxidase [Arthroderma otae CBS 113480] >gi|238846165|gb|EEQ35827.1| protoporphyrinogen oxidase [Microsporum canis CBS 113480]	sp|Q6ZQP7|YV021_HUMAN	66.2	1.00E-10	Uncharacterized protein LOC284861 OS=Homo sapiens PE=2 SV=1	SPAC1F5.07c	66.2	3.00E-11	COG1232	Protoporphyrinogen oxidase	K00231	9.00E-53	207	fgr:FG01281.1	protoporphyrinogen oxidase [EC:1.3.3.4]	-	-	-
Unigene1038_All	2005	189	10.4245	185	9.3186	gi|163845799|ref|YP_001633843.1|	80.9	4.00E-13	beta strand repeat-containing protein [Chloroflexus aurantiacus J-10-fl] >gi|222523509|ref|YP_002567979.1| autotransporter-associated beta strand repeat protein [Chloroflexus sp. Y-400-fl] >gi|163667088|gb|ABY33454.1| autotransporter-associated beta strand repeat protein [Chloroflexus aurantiacus J-10-fl] >gi|222447388|gb|ACM51654.1| autotransporter-associated beta strand repeat protein [Chlorofl…	sp|P28968|GP2_EHV1B	76.6	6.00E-13	Glycoprotein gp2 OS=Equine herpesvirus 1 (strain Ab4p) GN=EUs4 PE=4 SV=1	YPO2725	53.1	2.00E-06	COG3501	Uncharacterized protein conserved in bacteria	K01178	2.00E-11	73.6	sce:YIR019C	glucoamylase [EC:3.2.1.3]	-	-	-
Unigene10390_All	580	50	9.5334	21	3.6567	--	--	--	--	--	--	--	--	--	--	--	--	--	--	--	--	--	--	-	-	-
Unigene10391_All	612	463	83.6635	708	116.8353	gi|240281460|gb|EER44963.1|	222	2.00E-56	tubulin-tyrosine ligase [Ajellomyces capsulatus H143]	sp|P38254|YBU4_YEAST	121	3.00E-27	TTL domain-containing protein YBR094W OS=Saccharomyces cerevisiae GN=YBR094W PE=1 SV=1	YBR094w_1	121	8.00E-28	COG0496	Predicted acid phosphatase	K01112	5.00E-68	258	mgr:MGG_02486	[EC:3.1.3.-]	-	-	-
Unigene10392_All	3476	177	5.6312	103	2.9926	gi|2499577|sp|Q99014.1|KPC1_TRIRE	1456	0	RecName: Full=Protein kinase C-like >gi|501075|gb|AAA97432.1| protein kinase C [Hypocrea jecorina]	sp|Q99014|KPC1_TRIRE	1456	0	Protein kinase C-like OS=Trichoderma reesei GN=pkc1 PE=3 SV=1	SPAC17G8.14c_2	365	2.00E-100	COG0515	Serine/threonine protein kinase	K02677	0	1463	fgr:FG09660.1	classical protein kinase C [EC:2.7.11.13]	-	-	-
Unigene10393_All	531	235	48.9418	437	83.1149	--	--	--	--	--	--	--	--	--	--	--	--	--	--	--	--	--	--	-	-	-
Unigene10394_All	994	38	4.2277	43	4.3689	gi|261361328|gb|EEY23756.1|	96.7	3.00E-18	WD repeat-containing protein [Verticillium albo-atrum VaMs.102]	sp|Q9UQ35|SRRM2_HUMAN	67	2.00E-10	Serine/arginine repetitive matrix protein 2 OS=Homo sapiens GN=SRRM2 PE=1 SV=2	DR2133	66.2	8.00E-11	COG4372	Uncharacterized protein conserved in bacteria with the myosin-like domain	K06182	7.00E-06	53.5	stp:Strop_3075	ribosomal large subunit pseudouridine synthase F [EC:5.4.99.12]	-	-	-
Unigene10395_All	631	144	25.2371	103	16.4854	--	--	--	--	--	--	--	--	--	--	--	--	--	--	--	--	--	--	-	-	-
Unigene10396_All	650	32	5.4443	39	6.0596	gi|156056264|ref|XP_001594056.1|	44.7	6.00E-06	hypothetical protein SS1G_05484 [Sclerotinia sclerotiorum 1980] >gi|154703268|gb|EDO03007.1| hypothetical protein SS1G_05484 [Sclerotinia sclerotiorum 1980]	--	--	--	--	--	--	--	--	--	--	--	--	--	--	-	-	-
Unigene10397_All	529	238	49.754	206	39.3282	--	--	--	--	--	--	--	--	--	--	--	--	--	--	--	--	--	--	-	-	-
Unigene10398_All	2610	750	31.778	873	33.7805	gi|261357589|gb|EEY20017.1|	637	0	serine/threonine-protein kinase MPS1 [Verticillium albo-atrum VaMs.102]	sp|P54199|MPS1_YEAST	273	6.00E-72	Serine/threonine-protein kinase MPS1 OS=Saccharomyces cerevisiae GN=MPS1 PE=1 SV=1	ECU02g0510	177	1.00E-43	COG0515	Serine/threonine protein kinase	K08866	0	811	fgr:FG01137.1	serine/threonine-protein kinase TTK/MPS1 [EC:2.7.12.1]	-	-	-
Unigene10399_All	694	1144	182.2942	1487	216.3932	--	--	--	--	--	--	--	--	--	--	--	--	--	--	--	--	--	--	-	-	-
Unigene1039_All	1595	620	42.987	836	52.9344	gi|6322209|ref|NP_012284.1|	78.2	2.00E-12	GPI-anchored cell surface glycoprotein (flocculin) required for pseudohyphal formation, invasive growth, flocculation, and biofilms; transcriptionally regulated by the MAPK pathway (via Ste12p and Tec1p) and the cAMP pathway (via Flo8p) [Saccharomyces cerevisiae S288c] >gi|728850|sp|P08640.2|MUC1_YEAST RecName: Full=Flocculation protein FLO11; Short=Flocculin-11; AltName: Full=Mucin-like protein …	sp|Q9UF83|YM012_HUMAN	85.9	8.00E-16	Uncharacterized protein DKFZp434B061 OS=Homo sapiens PE=2 SV=2	YPO2725	52.8	2.00E-06	COG3501	Uncharacterized protein conserved in bacteria	K01178	5.00E-13	78.2	sce:YIR019C	glucoamylase [EC:3.2.1.3]	-	-	-
Unigene103_All	2106	2249	118.0966	2383	114.2767	gi|189198802|ref|XP_001935738.1|	686	0	meiotically up-regulated gene 72 protein [Pyrenophora tritici-repentis Pt-1C-BFP] >gi|187982837|gb|EDU48325.1| meiotically up-regulated gene 72 protein [Pyrenophora tritici-repentis Pt-1C-BFP]	sp|Q9Y7P6|MUG72_SCHPO	240	3.00E-62	Meiotically up-regulated gene 72 protein OS=Schizosaccharomyces pombe GN=mug72 PE=1 SV=1	YDL144c	72.8	2.00E-12	COG1893	Ketopantoate reductase	K00100	0	667	afm:AFUA_6G02620	[EC:1.1.1.-]	-	-	-
Unigene10400_All	532	940	195.3991	592	112.3834	--	--	--	--	--	--	--	--	--	--	--	--	--	--	--	--	--	--	-	-	-
Unigene10401_All	546	312	63.1929	398	73.6178	gi|256725552|gb|EEU38914.1|	82.8	1.00E-14	hypothetical protein NECHADRAFT_43650 [Nectria haematococca mpVI 77-13-4]	--	--	--	--	--	--	--	--	--	--	--	--	--	--	-	-	-
Unigene10402_All	593	96	17.9029	98	16.6903	--	--	--	--	--	--	--	--	--	--	--	--	--	--	--	--	--	--	-	-	-
Unigene10403_All	1095	63	6.3626	93	8.5775	--	--	--	--	--	--	--	--	--	--	--	--	--	--	--	--	--	--	-	-	-
Unigene10404_All	588	466	87.6425	486	83.474	gi|255936047|ref|XP_002559050.1|	226	6.00E-58	Pc13g06160 [Penicillium chrysogenum Wisconsin 54-1255] >gi|211583670|emb|CAP91685.1| Pc13g06160 [Penicillium chrysogenum Wisconsin 54-1255]	sp|Q9UDX5|MTP18_HUMAN	54.3	5.00E-07	Mitochondrial 18 kDa protein OS=Homo sapiens GN=MTP18 PE=1 SV=1	--	--	--	--	--	--	--	--	--	--	-	-	-
Unigene10405_All	324	10	3.4132	5	1.5585	gi|70997221|ref|XP_753363.1|	73.6	2.00E-19	GATA transcription factor (Ams2) [Aspergillus fumigatus Af293]	--	--	--	--	--	--	--	--	--	--	--	--	--	--	-	-	-
Unigene10406_All	490	145	32.7249	112	23.0842	--	--	--	--	--	--	--	--	--	--	--	--	--	--	--	--	--	--	-	-	-
Unigene10407_All	563	52	10.2141	23	4.1258	gi|189196396|ref|XP_001934536.1|	157	4.00E-37	conserved hypothetical protein [Pyrenophora tritici-repentis Pt-1C-BFP] >gi|187980415|gb|EDU47041.1| conserved hypothetical protein [Pyrenophora tritici-repentis Pt-1C-BFP]	--	--	--	--	--	--	--	--	--	--	--	--	--	--	-	-	-
Unigene10408_All	590	736	137.9533	897	153.5439	gi|261352347|gb|EEY14775.1|	337	3.00E-91	END3 [Verticillium albo-atrum VaMs.102]	sp|Q2H2V8|END3_CHAGB	328	2.00E-89	Actin cytoskeleton-regulatory complex protein END3 OS=Chaetomium globosum GN=END3 PE=3 SV=1	--	--	--	--	--	--	--	--	--	--	-	-	-
Unigene10409_All	587	637	120.0073	609	104.7783	gi|166990615|sp|A6SDQ3.1|ATG4_BOTFB	216	1.00E-54	RecName: Full=Probable cysteine protease atg4; AltName: Full=Autophagy-related protein 4	sp|A7F045|ATG4_SCLS1	218	2.00E-56	Probable cysteine protease atg4 OS=Sclerotinia sclerotiorum (strain ATCC 18683 / 1980 / Ss-1) GN=atg4 PE=3 SV=2	--	--	--	--	--	K08342	3.00E-55	216	bfu:BC1G_11320	autophagy-related protein 4 [EC:3.4.22.-]	-	-	-
Unigene1040_All	3375	302	9.8955	433	12.9571	gi|255936751|ref|XP_002559402.1|	197	7.00E-48	Pc13g09790 [Penicillium chrysogenum Wisconsin 54-1255] >gi|211584022|emb|CAP92048.1| Pc13g09790 [Penicillium chrysogenum Wisconsin 54-1255]	sp|O14497|ARI1A_HUMAN	68.9	8.00E-15	AT-rich interactive domain-containing protein 1A OS=Homo sapiens GN=ARID1A PE=1 SV=3	STM0960	58.5	7.00E-08	COG1674	DNA segregation ATPase FtsK/SpoIIIE and related proteins	K06665	7.00E-13	79	kla:KLLA0B09262g	glucose repression mediator protein	-	-	-
Unigene10410_All	479	210	48.4831	294	61.9875	gi|255944389|ref|XP_002562962.1|	198	1.00E-49	Pc20g04120 [Penicillium chrysogenum Wisconsin 54-1255] >gi|211587697|emb|CAP85741.1| Pc20g04120 [Penicillium chrysogenum Wisconsin 54-1255]	sp|P87179|WSC1_SCHPO	56.6	7.00E-08	Cell wall integrity and stress response component 1 OS=Schizosaccharomyces pombe GN=wsc1 PE=1 SV=3	SPBC28F2.12	49.3	3.00E-06	COG0086	DNA-directed RNA polymerase, beta' subunit/160 kD subunit	K13148	6.00E-08	58.2	tgo:TGME49_105640	integrator complex subunit 11 [EC:3.1.27.-]	-	-	-
Unigene10411_All	482	510	117.0118	362	75.8497	gi|164428052|ref|XP_956516.2|	310	2.00E-83	maintenance of ploidy protein mob1 [Neurospora crassa OR74A] >gi|26396742|sp|Q9P601.2|MOB1_NEUCR RecName: Full=Probable maintenance of ploidy protein mob1 >gi|16416019|emb|CAB91369.2| probable MOB1 protein [Neurospora crassa] >gi|157071991|gb|EAA27280.2| maintenance of ploidy protein mob1 [Neurospora crassa OR74A]	sp|Q9P601|MOB1_NEUCR	310	2.00E-84	Probable maintenance of ploidy protein mob1 OS=Neurospora crassa GN=B2O8.160 PE=3 SV=2	--	--	--	--	--	K06685	5.00E-84	310	ncr:NCU01605	maintenance of ploidy protein MOB1 (MPS1 binder 1)	-	-	-
Unigene10412_All	610	788	142.8574	477	78.9734	gi|159122951|gb|EDP48071.1|	209	1.00E-52	DnaJ domain protein [Aspergillus fumigatus A1163]	sp|P40564|DJP1_YEAST	155	2.00E-37	DnaJ-like protein 1 OS=Saccharomyces cerevisiae GN=DJP1 PE=1 SV=1	YIR004w	155	6.00E-38	COG2214	DnaJ-class molecular chaperone	K03686	3.00E-21	103	nam:NAMH_0759	molecular chaperone DnaJ	-	-	-
Unigene10413_All	510	625	135.524	643	127.3307	gi|255954481|ref|XP_002567993.1|	56.6	7.00E-07	Pc21g09560 [Penicillium chrysogenum Wisconsin 54-1255] >gi|211589704|emb|CAP95853.1| Pc21g09560 [Penicillium chrysogenum Wisconsin 54-1255]	--	--	--	--	--	--	--	--	--	--	--	--	--	--	-	-	-
Unigene10414_All	579	511	97.5997	580	101.1676	gi|296814214|ref|XP_002847444.1|	65.9	2.00E-09	nonselective cation channel [Arthroderma otae CBS 113480] >gi|238840469|gb|EEQ30131.1| nonselective cation channel [Microsporum canis CBS 113480]	--	--	--	--	--	--	--	--	--	--	--	--	--	--	-	-	-
Unigene10415_All	589	42	7.8857	49	8.4018	--	--	--	--	--	--	--	--	--	--	--	--	--	--	--	--	--	--	-	-	-
Unigene10416_All	640	654	113.0067	892	140.7593	gi|28881233|emb|CAD70471.1|	81.3	5.00E-14	related to cholinesterase [Neurospora crassa]	sp|Q9H7N4|SFR19_HUMAN	51.2	5.00E-06	Splicing factor, arginine/serine-rich 19 OS=Homo sapiens GN=SCAF1 PE=1 SV=2	--	--	--	--	--	--	--	--	--	--	-	-	-
Unigene10417_All	644	126	21.6367	68	10.6639	gi|41581244|emb|CAE47893.1|	91.3	5.00E-17	basic proline-rich protein [Aspergillus fumigatus]	sp|Q9FPQ6|GP1_CHLRE	85.5	3.00E-16	Vegetative cell wall protein gp1 OS=Chlamydomonas reinhardtii GN=GP1 PE=2 SV=1	CC3441	71.6	1.00E-12	COG2267	Lysophospholipase	K08884	2.00E-14	80.5	rrs:RoseRS_3659	serine/threonine protein kinase, bacterial [EC:2.7.11.1]	-	-	-
Unigene10418_All	547	281	56.8101	224	41.3574	gi|255955457|ref|XP_002568481.1|	57.8	4.00E-07	Pc21g14670 [Penicillium chrysogenum Wisconsin 54-1255] >gi|211590192|emb|CAP96364.1| Pc21g14670 [Penicillium chrysogenum Wisconsin 54-1255]	--	--	--	--	--	--	--	--	--	--	--	--	--	--	-	-	-
Unigene10419_All	255	7	3.0357	3	1.1882	--	--	--	--	--	--	--	--	--	--	--	--	--	--	--	--	--	--	-	-	-
Unigene1041_All	1837	399	24.0198	642	35.2954	--	--	--	--	--	--	--	--	--	--	--	--	--	--	--	--	--	--	-	-	-
Unigene10420_All	586	513	96.8113	486	83.7589	--	--	--	--	--	--	--	--	--	--	--	--	--	--	--	--	--	--	-	-	-
Unigene10421_All	720	67	10.2908	87	12.2033	gi|170762064|ref|YP_001752457.1|	58.2	6.00E-07	multiple banded antigen [Ureaplasma parvum serovar 3 str. ATCC 27815] >gi|168827641|gb|ACA32903.1| multiple banded antigen [Ureaplasma parvum serovar 3 str. ATCC 27815]	sp|P29294|MYLK_RABIT	68.2	5.00E-11	Myosin light chain kinase, smooth muscle OS=Oryctolagus cuniculus GN=MYLK PE=1 SV=2	--	--	--	--	--	K03466	2.00E-06	54.3	kpn:KPN_00922	DNA segregation ATPase FtsK/SpoIIIE, S-DNA-T family	-	-	-
Unigene10422_All	649	250	42.5992	290	45.1279	--	--	--	--	--	--	--	--	--	--	--	--	--	--	--	--	--	--	-	-	-
Unigene10423_All	637	750	130.2052	862	136.6658	gi|261355461|gb|EEY17889.1|	402	1.00E-110	coproporphyrinogen III oxidase [Verticillium albo-atrum VaMs.102]	sp|Q9UTE2|HEM6_SCHPO	290	7.00E-78	Probable coproporphyrinogen-III oxidase OS=Schizosaccharomyces pombe GN=hem13 PE=2 SV=1	SPAC222.11	290	2.00E-78	COG0408	Coproporphyrinogen III oxidase	K00228	1.00E-112	407	fgr:FG10739.1	coproporphyrinogen III oxidase [EC:1.3.3.3]	-	-	-
Unigene10424_All	898	578	71.18	541	60.8433	gi|261357275|gb|EEY19703.1|	352	3.00E-95	HLJ1 [Verticillium albo-atrum VaMs.102]	sp|O13633|YNF5_SCHPO	138	5.00E-32	Uncharacterized J domain-containing protein C17A3.05c OS=Schizosaccharomyces pombe GN=SPBC17A3.05c PE=1 SV=1	CT341	87	4.00E-17	COG0484	DnaJ-class molecular chaperone with C-terminal Zn finger domain	K09518	5.00E-98	359	fgr:FG01620.1	DnaJ homolog subfamily B member 12	-	-	-
Unigene10425_All	1131	165	16.1335	76	6.7865	gi|227489592|ref|ZP_03919908.1|	42.4	4.00E-06	Fe-S oxidoreductase [Corynebacterium pseudogenitalium ATCC 33035] >gi|227349249|gb|EEJ39540.1| Fe-S oxidoreductase [Corynebacterium pseudogenitalium ATCC 33035]	sp|Q92954|PRG4_HUMAN	45.4	2.00E-07	Proteoglycan 4 OS=Homo sapiens GN=PRG4 PE=1 SV=2	--	--	--	--	--	--	--	--	--	--	-	-	-
Unigene10426_All	537	151	31.0963	188	35.357	gi|85117664|ref|XP_965297.1|	316	4.00E-85	serine/threonine-protein kinase psk1 [Neurospora crassa OR74A] >gi|28927104|gb|EAA36061.1| serine/threonine-protein kinase psk1 [Neurospora crassa OR74A]	sp|Q12706|PSK1_SCHPO	201	2.00E-51	Serine/threonine-protein kinase psk1 OS=Schizosaccharomyces pombe GN=psk1 PE=2 SV=1	YBR028c	144	6.00E-35	COG0515	Serine/threonine protein kinase	K00924	9.00E-85	313	mgr:MGG_01260	[EC:2.7.1.-]	-	-	-
Unigene10427_All	963	125	14.3546	95	9.963	gi|121712513|ref|XP_001273868.1|	57	2.00E-06	conserved hypothetical protein [Aspergillus clavatus NRRL 1] >gi|119402020|gb|EAW12442.1| conserved hypothetical protein [Aspergillus clavatus NRRL 1]	--	--	--	--	--	--	--	--	--	--	--	--	--	--	-	-	-
Unigene10428_All	568	63	12.2659	56	9.9571	--	--	--	--	--	--	--	--	--	--	--	--	--	--	--	--	--	--	-	-	-
Unigene10429_All	543	72	14.6635	78	14.5073	gi|283482561|emb|CBA11545.1|	78.6	2.00E-13	hexose transporter [Glomerella graminicola]	sp|Q92253|RCO3_NEUCR	70.5	6.00E-12	Probable glucose transporter rco-3 OS=Neurospora crassa GN=rco-3 PE=3 SV=2	--	--	--	--	--	--	--	--	--	--	-	-	-
Unigene1042_All	1964	1100	61.9381	803	41.292	gi|261206238|ref|XP_002627856.1|	388	1.00E-105	60S ribosome biogenesis protein Rrp14 [Ajellomyces dermatitidis SLH14081] >gi|239592915|gb|EEQ75496.1| 60S ribosome biogenesis protein Rrp14 [Ajellomyces dermatitidis SLH14081]	sp|O43082|RR14C_SCHPO	139	1.00E-31	Ribosomal RNA-processing protein 14-C OS=Schizosaccharomyces pombe GN=rrp14c PE=1 SV=1	tolA	57.8	7.00E-08	COG3064	Membrane protein involved in colicin uptake	K03243	3.00E-14	82.8	tet:TTHERM_00772060	translation initiation factor IF-2 unclassified subunit	-	-	-
Unigene10430_All	584	105	19.883	136	23.519	--	--	--	--	--	--	--	--	--	--	--	--	--	--	--	--	--	--	-	-	-
Unigene10431_All	593	669	124.7607	522	88.9013	gi|261359823|gb|EEY22251.1|	174	5.00E-42	transmembrane protein [Verticillium albo-atrum VaMs.102]	sp|O94520|YQ13_SCHPO	81.6	3.00E-15	Uncharacterized membrane protein C1281.03c OS=Schizosaccharomyces pombe GN=SPCC1281.03c PE=2 SV=1	--	--	--	--	--	K10798	8.00E-09	62	tet:TTHERM_00865150	poly [ADP-ribose] polymerase [EC:2.4.2.30]	-	-	-
Unigene10432_All	841	38	4.9968	62	7.4454	gi|258578267|ref|XP_002543315.1|	115	1.00E-46	pyruvate carboxylase [Uncinocarpus reesii 1704] >gi|237903581|gb|EEP77982.1| pyruvate carboxylase [Uncinocarpus reesii 1704]	sp|P78992|PYC_PICPA	85.5	1.00E-24	Pyruvate carboxylase OS=Pichia pastoris GN=PYC1 PE=3 SV=1	SPBC17G9.11c	87.4	1.00E-23	COG1038	Pyruvate carboxylase	K01958	8.00E-27	90.1	ssl:SS1G_12839	pyruvate carboxylase [EC:6.4.1.1]	-	-	-
Unigene10433_All	687	70	11.268	43	6.3213	gi|46125323|ref|XP_387215.1|	62.4	3.00E-08	hypothetical protein FG07039.1 [Gibberella zeae PH-1]	--	--	--	--	--	--	--	--	--	--	--	--	--	--	-	-	-
Unigene10434_All	698	583	92.3676	468	67.7146	gi|189091808|ref|XP_001929737.1|	144	7.00E-33	[Podospora anserina]	--	--	--	--	--	--	--	--	--	--	--	--	--	--	-	-	-
Unigene10435_All	604	553	101.2499	695	116.2091	gi|261351543|gb|EEY13971.1|	213	9.00E-54	trimethyllysine dioxygenase [Verticillium albo-atrum VaMs.102]	sp|Q96UB1|TMLH_NEUCR	199	1.00E-50	Trimethyllysine dioxygenase OS=Neurospora crassa GN=cbs-1 PE=2 SV=2	mll1440	62.8	4.00E-10	COG2175	Probable taurine catabolism dioxygenase	K00474	4.00E-21	102	ago:AGOS_AEL035W	trimethyllysine dioxygenase [EC:1.14.11.8]	-	-	-
Unigene10436_All	596	70	12.9885	112	18.9786	--	--	--	--	--	--	--	--	--	--	--	--	--	--	--	--	--	--	-	-	-
Unigene10437_All	581	229	43.5879	372	64.6635	gi|296812627|ref|XP_002846651.1|	65.9	2.00E-09	extensin [Arthroderma otae CBS 113480] >gi|238841907|gb|EEQ31569.1| extensin [Microsporum canis CBS 113480]	--	--	--	--	--	--	--	--	--	--	--	--	--	--	-	-	-
Unigene10438_All	294	546	205.3769	902	309.8499	gi|261355381|gb|EEY17809.1|	80.1	5.00E-14	PLAC8 family protein [Verticillium albo-atrum VaMs.102]	sp|Q9LQU4|Y1487_ARATH	58.2	2.00E-08	Uncharacterized protein At1g14870 OS=Arabidopsis thaliana GN=At1g14870 PE=1 SV=1	--	--	--	--	--	--	--	--	--	--	-	-	-
Unigene10439_All	628	338	59.5201	358	57.5726	gi|46108234|ref|XP_381175.1|	105	2.00E-21	hypothetical protein FG00999.1 [Gibberella zeae PH-1]	--	--	--	--	--	--	--	--	--	--	--	--	--	--	-	-	-
Unigene1043_All	2923	357	13.5066	930	32.1326	gi|261360607|gb|EEY23035.1|	484	1.00E-134	sulphydryl oxidase [Verticillium albo-atrum VaMs.102]	sp|Q9UF83|YM012_HUMAN	64.7	4.00E-09	Uncharacterized protein DKFZp434B061 OS=Homo sapiens PE=2 SV=2	DR0412	119	4.00E-26	COG0492	Thioredoxin reductase	K00540	1.00E-93	347	afm:AFUA_5G03540	[EC:1.-.-.-]	-	-	-
Unigene10440_All	621	80	14.2464	114	18.5398	gi|116201791|ref|XP_001226707.1|	57.8	5.00E-07	hypothetical protein CHGG_08780 [Chaetomium globosum CBS 148.51] >gi|88177298|gb|EAQ84766.1| hypothetical protein CHGG_08780 [Chaetomium globosum CBS 148.51]	--	--	--	--	--	--	--	--	--	--	--	--	--	--	-	-	-
Unigene10441_All	638	482	83.5474	624	98.7771	gi|261352805|gb|EEY15233.1|	130	5.00E-29	alcohol dehydrogenase zinc-binding domain-containing protein [Verticillium albo-atrum VaMs.102]	--	--	--	--	mll2116	50.8	2.00E-06	COG0604	NADPH:quinone reductase and related Zn-dependent oxidoreductases	K00001	4.00E-09	63.2	lca:LSEI_2787	alcohol dehydrogenase [EC:1.1.1.1]	-	-	-
Unigene10442_All	563	658	129.248	653	117.1378	gi|240111710|gb|EER29855.1|	73.9	6.00E-12	hypothetical protein CPC735_011730 [Coccidioides posadasii C735 delta SOWgp]	--	--	--	--	--	--	--	--	--	--	--	--	--	--	-	-	-
Unigene10443_All	1219	132	11.975	271	22.4521	gi|255932165|ref|XP_002557639.1|	269	3.00E-70	Pc12g08070 [Penicillium chrysogenum Wisconsin 54-1255] >gi|211582258|emb|CAP80434.1| Pc12g08070 [Penicillium chrysogenum Wisconsin 54-1255]	sp|P28968|GP2_EHV1B	77.8	1.00E-13	Glycoprotein gp2 OS=Equine herpesvirus 1 (strain Ab4p) GN=EUs4 PE=4 SV=1	mll1820	121	3.00E-27	COG3467	Predicted flavin-nucleotide-binding protein	K07005	7.00E-81	303	mgr:MGG_01297		-	-	-
Unigene10444_All	266	313	130.1275	381	144.6557	--	--	--	--	--	--	--	--	--	--	--	--	--	--	--	--	--	--	-	-	-
Unigene10445_All	576	151	28.9908	157	27.5277	--	--	--	--	--	--	--	--	--	--	--	--	--	--	--	--	--	--	-	-	-
Unigene10446_All	650	606	103.1016	783	121.658	gi|255932051|ref|XP_002557582.1|	121	4.00E-26	peroxin Pex14/17-Penicillium chrysogenum [Penicillium chrysogenum Wisconsin 54-1255] >gi|111609737|gb|ABH11423.1| peroxin 14/17 [Penicillium chrysogenum] >gi|211582201|emb|CAP80374.1| peroxin Pex14/17-Penicillium chrysogenum [Penicillium chrysogenum Wisconsin 54-1255]	sp|Q9UF83|YM012_HUMAN	58.5	3.00E-08	Uncharacterized protein DKFZp434B061 OS=Homo sapiens PE=2 SV=2	--	--	--	--	--	--	--	--	--	--	-	-	-
Unigene10447_All	830	49	6.5287	30	3.6504	--	--	--	--	--	--	--	--	--	--	--	--	--	--	--	--	--	--	-	-	-
Unigene10448_All	450	11	2.7033	19	4.2642	gi|70998861|ref|XP_754152.1|	65.5	8.00E-16	LysR family regulatory protein [Aspergillus fumigatus Af293]	--	--	--	--	--	--	--	--	--	--	--	--	--	--	-	-	-
Unigene10449_All	322	9	3.091	15	4.7047	--	--	--	--	--	--	--	--	--	--	--	--	--	--	--	--	--	--	-	-	-
Unigene1044_All	1894	214	12.4951	187	9.9713	gi|261354527|gb|EEY16955.1|	572	1.00E-161	hydantoinase [Verticillium albo-atrum VaMs.102]	sp|Q01262|HYUA_PSESN	90.5	4.00E-17	Hydantoin utilization protein A OS=Pseudomonas sp. (strain NS671) GN=hyuA PE=3 SV=1	AGl3530	287	5.00E-77	COG0145	N-methylhydantoinase A/acetone carboxylase, beta subunit	K01473	1.00E-26	123	sil:SPO1695	N-methylhydantoinase A [EC:3.5.2.14]	-	-	-
Unigene10450_All	604	47	8.6053	36	6.0195	--	--	--	--	--	--	--	--	--	--	--	--	--	--	--	--	--	--	-	-	-
Unigene10451_All	486	242	55.0662	296	61.5103	--	--	--	--	--	--	--	--	--	--	--	--	--	--	--	--	--	--	-	-	-
Unigene10452_All	517	163	34.8661	190	37.1155	--	--	--	--	--	--	--	--	--	--	--	--	--	--	--	--	--	--	-	-	-
Unigene10453_All	1585	384	26.7922	370	23.5757	gi|296803504|ref|XP_002842605.1|	313	3.00E-83	pre-mRNA-splicing factor 18 [Arthroderma otae CBS 113480] >gi|238838924|gb|EEQ28586.1| pre-mRNA-splicing factor 18 [Microsporum canis CBS 113480]	sp|O94406|PRP18_SCHPO	113	3.00E-24	Pre-mRNA-splicing factor 18 OS=Schizosaccharomyces pombe GN=prp18 PE=2 SV=1	HI0383	56.6	1.00E-07	COG3064	Membrane protein involved in colicin uptake	K12817	5.00E-108	393	fgr:FG02533.1	pre-mRNA-splicing factor 18	-	-	-
Unigene10454_All	499	35	7.7566	21	4.2502	--	--	--	--	--	--	--	--	--	--	--	--	--	--	--	--	--	--	-	-	-
Unigene10455_All	573	27	5.2109	36	6.3451	gi|46138597|ref|XP_390989.1|	79.3	1.00E-13	hypothetical protein FG10813.1 [Gibberella zeae PH-1]	--	--	--	--	--	--	--	--	--	--	--	--	--	--	-	-	-
Unigene10456_All	552	102	20.4347	48	8.782	--	--	--	--	--	--	--	--	--	--	--	--	--	--	--	--	--	--	-	-	-
Unigene10457_All	644	114	19.5761	97	15.2117	gi|261351888|gb|EEY14316.1|	101	5.00E-20	ureidoglycolate hydrolase [Verticillium albo-atrum VaMs.102]	sp|Q6ZQP7|YV021_HUMAN	65.9	2.00E-10	Uncharacterized protein LOC284861 OS=Homo sapiens PE=2 SV=1	SPAC19G12.04	60.1	3.00E-09	COG3194	Ureidoglycolate hydrolase	K01483	4.00E-25	116	pan:PODANSg980	ureidoglycolate hydrolase [EC:3.5.3.19]	-	-	-
Unigene10458_All	665	324	53.8803	200	30.3739	gi|290771189|emb|CBK33727.1|	72	3.00E-11	Bbc1p [Saccharomyces cerevisiae EC1118]	sp|Q9S740|AGP19_ARATH	65.1	4.00E-10	Lysine-rich arabinogalactan protein 19 OS=Arabidopsis thaliana GN=AGP19 PE=2 SV=1	Rv3876	53.1	4.00E-07	COG0455	ATPases involved in chromosome partitioning	K02330	8.00E-08	58.9	tbr:Tb927.5.2790	DNA polymerase beta subunit [EC:2.7.7.7 4.2.99.-]	-	-	-
Unigene10459_All	546	60	12.1525	68	12.5779	--	--	--	--	--	--	--	--	--	--	--	--	--	--	--	--	--	--	-	-	-
Unigene1045_All	1594	1316	91.3007	1049	66.4629	gi|74623776|sp|Q9C1K8.1|ALG3_NEUCR	545	1.00E-153	RecName: Full=Dolichyl-P-Man:Man(5)GlcNAc(2)-PP-dolichyl mannosyltransferase; AltName: Full=Dol-P-Man-dependent alpha(1-3)-mannosyltransferase; AltName: Full=Asparagine-linked glycosylation protein 6	sp|Q9C1K8|ALG3_NEUCR	545	3.00E-154	Dolichyl-P-Man:Man(5)GlcNAc(2)-PP-dolichyl mannosyltransferase OS=Neurospora crassa GN=alg-3 PE=3 SV=1	--	--	--	--	--	K03845	2.00E-167	591	fgr:FG09653.1	alpha-1,3-mannosyltransferase [EC:2.4.1.130]	-	-	-
Unigene10460_All	1171	546	51.5635	342	29.4959	gi|261353852|gb|EEY16280.1|	209	1.00E-107	bud site selection protein [Verticillium albo-atrum VaMs.102]	sp|Q9CY21|WBS22_MOUSE	153	2.00E-40	Uncharacterized methyltransferase WBSCR22 OS=Mus musculus GN=Wbscr22 PE=2 SV=1	YCR047c	161	8.00E-48	COG0500	SAM-dependent methyltransferases	K00599	4.00E-47	164	cgr:CAGL0L10846g	[EC:2.1.1.-]	-	-	-
Unigene10461_All	549	155	31.2224	166	30.5371	--	--	--	--	--	--	--	--	--	--	--	--	--	--	--	--	--	--	-	-	-
Unigene10462_All	514	81	17.4272	54	10.6102	gi|11068076|ref|NP_068292.1|	65.1	2.00E-09	PxORF73 peptide [Plutella xylostella granulovirus] >gi|11036868|gb|AAG27371.1|AF270937_73 PxORF73 peptide [Plutella xylostella granulovirus]	sp|Q84ZL0|FH5_ORYSJ	58.5	2.00E-08	Formin-like protein 5 OS=Oryza sativa subsp. japonica GN=FH5 PE=2 SV=2	Rv3876	51.6	7.00E-07	COG0455	ATPases involved in chromosome partitioning	K00870	5.00E-08	58.9	cya:CYA_2262	protein kinase [EC:2.7.1.37]	-	-	-
Unigene10463_All	1668	237	15.713	340	20.5861	gi|255955783|ref|XP_002568644.1|	202	7.00E-50	Pc21g16370 [Penicillium chrysogenum Wisconsin 54-1255] >gi|211590355|emb|CAP96534.1| Pc21g16370 [Penicillium chrysogenum Wisconsin 54-1255]	sp|Q6ZQP7|YV021_HUMAN	119	7.00E-26	Uncharacterized protein LOC284861 OS=Homo sapiens PE=2 SV=1	SPBC28F2.12	84.3	6.00E-16	COG0086	DNA-directed RNA polymerase, beta' subunit/160 kD subunit	K01178	5.00E-25	118	sce:YIR019C	glucoamylase [EC:3.2.1.3]	-	-	-
Unigene10464_All	748	46	6.8008	57	7.696	gi|226295019|gb|EEH50439.1|	85.5	5.00E-22	naringenin 3-dioxygenase [Paracoccidioides brasiliensis Pb18]	--	--	--	--	YPO1316	53.1	5.00E-07	COG3491	Isopenicillin N synthase and related dioxygenases	K06892	6.00E-06	53.1	ypb:YPTS_1444		-	-	-
Unigene10465_All	461	54	12.9539	77	16.8687	--	--	--	--	--	--	--	--	--	--	--	--	--	--	--	--	--	--	-	-	-
Unigene10466_All	2813	721	28.3447	819	29.404	gi|255933654|ref|XP_002558206.1|	79.3	2.00E-12	Pc12g14000 [Penicillium chrysogenum Wisconsin 54-1255] >gi|211582825|emb|CAP81027.1| Pc12g14000 [Penicillium chrysogenum Wisconsin 54-1255]	sp|Q8IYB3|SRRM1_HUMAN	84	6.00E-15	Serine/arginine repetitive matrix protein 1 OS=Homo sapiens GN=SRRM1 PE=1 SV=2	--	--	--	--	--	K01178	2.00E-10	70.9	sce:YIR019C	glucoamylase [EC:3.2.1.3]	-	-	-
Unigene10467_All	443	50	12.4817	42	9.575	--	--	--	--	--	--	--	--	--	--	--	--	--	--	--	--	--	--	-	-	-
Unigene10468_All	569	271	52.67	284	50.4079	gi|256732273|gb|EEU45622.1|	95.1	2.00E-18	hypothetical protein NECHADRAFT_80709 [Nectria haematococca mpVI 77-13-4]	--	--	--	--	--	--	--	--	--	--	--	--	--	--	-	-	-
Unigene10469_All	462	440	105.3215	298	65.1428	gi|296811364|ref|XP_002846020.1|	73.9	4.00E-12	MYB DNA-binding domain-containing protein [Arthroderma otae CBS 113480] >gi|238843408|gb|EEQ33070.1| MYB DNA-binding domain-containing protein [Microsporum canis CBS 113480]	--	--	--	--	--	--	--	--	--	--	--	--	--	--	-	-	-
Unigene1046_All	355	307	95.6349	200	56.8976	gi|261352665|gb|EEY15093.1|	121	2.00E-26	Sec14 cytosolic factor [Verticillium albo-atrum VaMs.102]	sp|Q10137|SEC14_SCHPO	62.8	6.00E-10	Sec14 cytosolic factor OS=Schizosaccharomyces pombe GN=sec14 PE=2 SV=1	--	--	--	--	--	--	--	--	--	--	-	-	-
Unigene10470_All	569	1093	212.4292	901	159.9207	gi|18376206|emb|CAD21322.1|	355	1.00E-96	probable cytosceletal binding protein [Neurospora crassa]	sp|Q9UUM7|HOB3_SCHPO	285	1.00E-76	Protein hob3 OS=Schizosaccharomyces pombe GN=hob3 PE=1 SV=1	--	--	--	--	--	--	--	--	--	--	-	-	-
Unigene10471_All	512	268	57.8857	260	51.2856	--	--	--	--	--	--	--	--	--	--	--	--	--	--	--	--	--	--	-	-	-
Unigene10472_All	592	35	6.5381	37	6.3121	gi|261357332|gb|EEY19760.1|	210	6.00E-53	N(5)-glutamine methyltransferase MTQ2 [Verticillium albo-atrum VaMs.102]	sp|Q03920|MTQ2_YEAST	89	2.00E-17	eRF1 methyltransferase catalytic subunit MTQ2 OS=Saccharomyces cerevisiae GN=MTQ2 PE=1 SV=1	YDR140w	89	5.00E-18	COG2890	Methylase of polypeptide chain release factors	K00231	8.00E-11	68.6	sma:SAV_2223	protoporphyrinogen oxidase [EC:1.3.3.4]	-	-	-
Unigene10473_All	470	712	167.5284	1362	292.6654	gi|256735435|gb|EEU48781.1|	52.8	9.00E-06	predicted protein [Nectria haematococca mpVI 77-13-4]	--	--	--	--	--	--	--	--	--	K00013	7.00E-06	51.2	pan:PODANSg5851	histidinol dehydrogenase [EC:1.1.1.23]	-	-	-
Unigene10474_All	457	571	138.174	600	132.595	--	--	--	--	--	--	--	--	--	--	--	--	--	--	--	--	--	--	-	-	-
Unigene10475_All	3433	975	31.4078	1187	34.9196	gi|27348769|dbj|BAC45786.1|	132	2.00E-28	blr0521 [Bradyrhizobium japonicum USDA 110]	sp|Q9FPQ6|GP1_CHLRE	127	5.00E-28	Vegetative cell wall protein gp1 OS=Chlamydomonas reinhardtii GN=GP1 PE=2 SV=1	YPO2725	78.2	9.00E-14	COG3501	Uncharacterized protein conserved in bacteria	K01178	4.00E-20	103	sce:YIR019C	glucoamylase [EC:3.2.1.3]	-	-	-
Unigene10476_All	442	38	9.5075	68	15.5374	gi|261352682|gb|EEY15110.1|	89.4	9.00E-17	taurine catabolism dioxygenase TauD [Verticillium albo-atrum VaMs.102]	--	--	--	--	--	--	--	--	--	--	--	--	--	--	-	-	-
Unigene10477_All	1926	1052	60.404	3467	181.7983	gi|259147278|emb|CAY80531.1|	71.2	3.00E-10	Muc1p [Saccharomyces cerevisiae EC1118]	sp|P08640|MUC1_YEAST	68.6	2.00E-10	Flocculation protein FLO11 OS=Saccharomyces cerevisiae GN=MUC1 PE=1 SV=2	DR2600	48.9	7.00E-06	COG2340	Uncharacterized protein with SCP/PR1 domains	K01178	5.00E-10	68.6	sce:YIR019C	glucoamylase [EC:3.2.1.3]	-	-	-
Unigene10478_All	2487	685	30.4594	685	27.8168	gi|255941456|ref|XP_002561497.1|	119	2.00E-35	Pc16g11970 [Penicillium chrysogenum Wisconsin 54-1255] >gi|211586120|emb|CAP93867.1| Pc16g11970 [Penicillium chrysogenum Wisconsin 54-1255]	sp|Q9UQ35|SRRM2_HUMAN	70.5	6.00E-11	Serine/arginine repetitive matrix protein 2 OS=Homo sapiens GN=SRRM2 PE=1 SV=2	--	--	--	--	--	K01046	7.00E-26	121	afm:AFUA_8G02530	triacylglycerol lipase [EC:3.1.1.3]	-	-	-
Unigene10479_All	2136	753	38.9852	833	39.3855	gi|219963257|gb|ACL68183.1|	154	3.00E-35	meiotic helicase [Sordaria macrospora]	sp|P51979|HFM1_YEAST	74.7	2.00E-12	ATP-dependent DNA helicase MER3 OS=Saccharomyces cerevisiae GN=HFM1 PE=1 SV=3	YGL251c	74.7	6.00E-13	COG1204	Superfamily II helicase	K01529	1.00E-34	150	mgr:MGG_05900	[EC:3.6.1.-]	-	-	-
Unigene1047_All	1918	882	50.8541	988	52.0236	gi|74616608|sp|Q7S8C8.1|CSN6_NEUCR	287	3.00E-75	RecName: Full=COP9 signalosome complex subunit 6; Short=Signalosome subunit 6	sp|Q7S8C8|CSN6_NEUCR	287	2.00E-76	COP9 signalosome complex subunit 6 OS=Neurospora crassa GN=csn-6 PE=1 SV=1	SPCC1682.10	52	4.00E-06	COG1310	Predicted metal-dependent protease of the PAD1/JAB1 superfamily	K12179	8.00E-101	370	bfu:BC1G_05696	COP9 signalosome complex subunit 6	-	-	-
Unigene10480_All	2015	633	34.7404	540	27.0652	gi|238501494|ref|XP_002381981.1|	291	3.00E-86	Nulp1-pending protein [Aspergillus flavus NRRL3357] >gi|220692218|gb|EED48565.1| Nulp1-pending protein [Aspergillus flavus NRRL3357]	sp|O13796|YKY1_SCHPO	169	7.00E-41	Uncharacterized protein C1142.01 OS=Schizosaccharomyces pombe GN=SPAC1142.01 PE=1 SV=2	--	--	--	--	--	--	--	--	--	--	-	-	-
Unigene10481_All	2076	602	32.0683	824	40.0859	gi|261358722|gb|EEY21150.1|	241	2.00E-61	MAP kinase kinase skh1/pek1 [Verticillium albo-atrum VaMs.102]	sp|P98088|MUC5A_HUMAN	87.4	4.00E-16	Mucin-5AC (Fragments) OS=Homo sapiens GN=MUC5AC PE=1 SV=3	SPBC28F2.12	62.8	2.00E-09	COG0086	DNA-directed RNA polymerase, beta' subunit/160 kD subunit	K01178	1.00E-14	84	sce:YIR019C	glucoamylase [EC:3.2.1.3]	-	-	-
Unigene10482_All	1225	886	79.9842	1138	93.8206	gi|261356763|gb|EEY19191.1|	265	7.00E-69	WD repeat-containing protein [Verticillium albo-atrum VaMs.102]	sp|Q4L9P0|SRAP_STAHJ	53.1	4.00E-06	Serine-rich adhesin for platelets OS=Staphylococcus haemolyticus (strain JCSC1435) GN=sraP PE=3 SV=1	--	--	--	--	--	--	--	--	--	--	-	-	-
Unigene10483_All	1197	544	50.2587	221	18.6462	--	--	--	--	--	--	--	--	--	--	--	--	--	--	--	--	--	--	-	-	-
Unigene10484_All	1675	291	19.2125	314	18.9325	--	--	--	--	--	--	--	--	--	--	--	--	--	--	--	--	--	--	-	-	-
Unigene10485_All	1214	2339	213.0678	1954	162.5541	--	--	--	--	--	--	--	--	--	--	--	--	--	--	--	--	--	--	-	-	-
Unigene10486_All	239	2	0.9254	6	2.5354	--	--	--	--	--	--	--	--	--	--	--	--	--	--	--	--	--	--	-	-	-
Unigene10487_All	1595	178	12.3414	220	13.9301	gi|291449786|ref|ZP_06589176.1|	61.2	2.00E-07	LOW QUALITY PROTEIN: FscRII [Streptomyces albus J1074] >gi|291352735|gb|EFE79637.1| LOW QUALITY PROTEIN: FscRII [Streptomyces albus J1074]	sp|Q5R5Q2|SRRM1_PONAB	62.4	9.00E-09	Serine/arginine repetitive matrix protein 1 OS=Pongo abelii GN=SRRM1 PE=2 SV=1	--	--	--	--	--	K02519	3.00E-06	55.8	gob:Gobs_3966	translation initiation factor IF-2	-	-	-
Unigene10488_All	1118	250	24.7289	1208	109.1233	--	--	--	--	--	--	--	--	--	--	--	--	--	--	--	--	--	--	-	-	-
Unigene10489_All	1398	847	67.0012	585	42.2611	gi|154816266|gb|ABS87372.1|	94.4	2.00E-17	flocculin [Saccharomyces cerevisiae]	sp|Q6S6W0|GP2_EHV1V	87.4	2.00E-16	Glycoprotein gp2 OS=Equine herpesvirus 1 (strain V592) GN=71 PE=3 SV=1	CC0042	50.4	7.00E-06	COG0532	Translation initiation factor 2 (IF-2; GTPase)	K01178	5.00E-15	84.7	sce:YIR019C	glucoamylase [EC:3.2.1.3]	-	-	-
Unigene1048_All	1415	840	65.6492	499	35.6153	gi|255941076|ref|XP_002561307.1|	209	6.00E-52	Pc16g09970 [Penicillium chrysogenum Wisconsin 54-1255] >gi|211585930|emb|CAP93667.1| Pc16g09970 [Penicillium chrysogenum Wisconsin 54-1255]	sp|O74458|SFC4_SCHPO	120	2.00E-26	Transcription factor tau subunit sfc4 OS=Schizosaccharomyces pombe GN=sfc4 PE=1 SV=1	--	--	--	--	--	--	--	--	--	--	-	-	-
Unigene10490_All	2143	1025	52.8942	683	32.1878	gi|85111669|ref|XP_964047.1|	981	0	U2 snRNP component prp10 [Neurospora crassa OR74A] >gi|28925808|gb|EAA34811.1| U2 snRNP component prp10 [Neurospora crassa OR74A]	sp|Q99NB9|SF3B1_MOUSE	594	7.00E-169	Splicing factor 3B subunit 1 OS=Mus musculus GN=Sf3b1 PE=1 SV=1	SPAC27F1.09c	573	5.00E-163	COG5181	U2 snRNP spliceosome subunit	--	--	--	--	--	-	-	-
Unigene10491_All	2177	560	28.447	638	29.5975	gi|240106453|gb|EER24646.1|	865	0	Sugar transporter family protein [Coccidioides posadasii C735 delta SOWgp]	sp|P53048|MAL11_YEAST	426	3.00E-118	General alpha-glucoside permease OS=Saccharomyces cerevisiae GN=MAL11 PE=1 SV=1	BS_araE	97.4	9.00E-20	COG0477	Permeases of the major facilitator superfamily	K08141	0	819	ncr:NCU08858	MFS transporter, SP family, general alpha glucoside:H+ symporter	-	-	-
Unigene10492_All	2433	738	33.5444	724	30.0531	gi|255938624|ref|XP_002560082.1|	86.3	1.00E-14	Pc14g00880 [Penicillium chrysogenum Wisconsin 54-1255] >gi|211584703|emb|CAP74229.1| Pc14g00880 [Penicillium chrysogenum Wisconsin 54-1255]	sp|Q75JC9|Y8484_DICDI	62	2.00E-08	Uncharacterized protein DDB_G0271670 OS=Dictyostelium discoideum GN=DDB_G0271670 PE=4 SV=1	--	--	--	--	--	--	--	--	--	--	-	-	-
Unigene10493_All	2552	1524	66.0405	798	31.5802	gi|71001578|ref|XP_755470.1|	602	1.00E-170	autophagy protein (Atg22) [Aspergillus fumigatus Af293]	sp|Q7SG38|ATG22_NEUCR	117	5.00E-25	Autophagy-related protein 22 OS=Neurospora crassa GN=atg-22 PE=3 SV=1	YCL038c	93.2	2.00E-18	COG2270	Permeases of the major facilitator superfamily	K06902	7.00E-52	207	ppl:POSPLDRAFT_100958	MFS transporter, UMF1 family	-	-	-
Unigene10494_All	2043	580	31.3954	497	24.5686	gi|261351742|gb|EEY14170.1|	100	5.00E-19	O-methyltransferase family protein [Verticillium albo-atrum VaMs.102]	sp|Q86IC9|CAMT1_DICDI	63.2	4.00E-15	Probable caffeoyl-CoA O-methyltransferase 1 OS=Dictyostelium discoideum GN=omt5 PE=3 SV=1	slr0095	50.1	1.00E-08	COG4122	Predicted O-methyltransferase	K00599	7.00E-15	67.4	sru:SRU_2416	[EC:2.1.1.-]	-	-	-
Unigene10495_All	2839	661	25.7479	506	18.0002	gi|82592895|sp|Q4IR18.1|GRC3_GIBZE	664	0	RecName: Full=Protein GRC3	sp|Q4IR18|GRC3_GIBZE	664	0	Protein GRC3 OS=Gibberella zeae GN=GRC3 PE=3 SV=1	SPCC830.03	138	5.00E-32	COG1341	Predicted GTPase or GTP-binding protein	K06947	6.00E-31	138	spo:SPCC830.03		-	-	-
Unigene10496_All	2065	631	33.7921	666	32.5721	gi|255945345|ref|XP_002563440.1|	87.8	3.00E-15	Pc20g09440 [Penicillium chrysogenum Wisconsin 54-1255] >gi|211588175|emb|CAP86273.1| Pc20g09440 [Penicillium chrysogenum Wisconsin 54-1255]	sp|Q6ZQP7|YV021_HUMAN	55.8	1.00E-06	Uncharacterized protein LOC284861 OS=Homo sapiens PE=2 SV=1	DR0479	53.9	1.00E-06	COG0744	Membrane carboxypeptidase (penicillin-binding protein)	--	--	--	--	--	-	-	-
Unigene10497_All	2227	645	32.0292	657	29.7946	gi|189194339|ref|XP_001933508.1|	396	1.00E-108	WLM domain containing protein [Pyrenophora tritici-repentis Pt-1C-BFP] >gi|187979072|gb|EDU45698.1| WLM domain containing protein [Pyrenophora tritici-repentis Pt-1C-BFP]	sp|Q9P7B5|WSS1_SCHPO	123	5.00E-27	DNA damage response protein wss1 OS=Schizosaccharomyces pombe GN=wss1 PE=2 SV=1	--	--	--	--	--	K00231	4.00E-09	65.9	bpm:BURPS1710b_A0283	protoporphyrinogen oxidase [EC:1.3.3.4]	-	-	-
Unigene10498_All	384	401	115.4834	537	141.2327	gi|46136869|ref|XP_390126.1|	169	9.00E-41	hypothetical protein FG09950.1 [Gibberella zeae PH-1]	--	--	--	--	--	--	--	--	--	--	--	--	--	--	-	-	-
Unigene10499_All	2094	401	21.1775	366	17.6521	gi|170094576|ref|XP_001878509.1|	114	2.00E-23	cytochrome P450 [Laccaria bicolor S238N-H82] >gi|164646963|gb|EDR11208.1| cytochrome P450 [Laccaria bicolor S238N-H82]	sp|Q05047|C72A1_CATRO	105	1.00E-21	Secologanin synthase OS=Catharanthus roseus GN=CYP72A1 PE=2 SV=1	AGc2890	94.4	7.00E-19	COG2124	Cytochrome P450	K00327	2.00E-19	99.8	hma:rrnAC0073	NADPH-ferrihemoprotein reductase [EC:1.6.2.4]	-	-	-
Unigene1049_All	2328	507	24.0842	270	11.7131	gi|261357294|gb|EEY19722.1|	761	0	ribosome biogenesis protein MAK21 [Verticillium albo-atrum VaMs.102]	sp|Q12176|MAK21_YEAST	379	7.00E-104	Ribosome biogenesis protein MAK21 OS=Saccharomyces cerevisiae GN=MAK21 PE=1 SV=1	YDR060w	379	2.00E-104	COG5593	Nucleic-acid-binding protein possibly involved in ribosomal biogenesis	--	--	--	--	--	-	-	-
Unigene104_All	1918	1076	62.0397	1001	52.7081	gi|261357833|gb|EEY20261.1|	634	1.00E-179	chromatin structure-remodeling complex protein RSC7 [Verticillium albo-atrum VaMs.102]	sp|O94522|RSC7_SCHPO	296	3.00E-79	Chromatin structure-remodeling complex subunit rsc7 OS=Schizosaccharomyces pombe GN=rsc7 PE=1 SV=1	Rv3876	70.1	1.00E-11	COG0455	ATPases involved in chromosome partitioning	K11761	0	707	fgr:FG01193.1	chromatin structure-remodeling complex protein RSC7	-	-	-
Unigene10500_All	2114	354	18.5184	352	16.8163	gi|240106058|gb|EER24251.1|	257	3.00E-66	FAD binding domain containing protein [Coccidioides posadasii C735 delta SOWgp]	sp|Q9UQ35|SRRM2_HUMAN	91.3	3.00E-17	Serine/arginine repetitive matrix protein 2 OS=Homo sapiens GN=SRRM2 PE=1 SV=2	Cgl1939	55.1	5.00E-07	COG0532	Translation initiation factor 2 (IF-2; GTPase)	K03611	2.00E-12	76.6	bpm:BURPS1710b_3018	disulfide bond formation protein DsbB	-	-	-
Unigene10501_All	2207	401	20.0932	443	20.2719	gi|119481523|ref|XP_001260790.1|	575	1.00E-162	amidohydrolase family protein [Neosartorya fischeri NRRL 181] >gi|119408944|gb|EAW18893.1| amidohydrolase family protein [Neosartorya fischeri NRRL 181]	sp|Q06555|AEPA_PECCC	118	2.00E-25	Exoenzymes regulatory protein aepA OS=Pectobacterium carotovorum subsp. carotovorum GN=aepA PE=4 SV=1	CC0658	181	5.00E-45	COG1574	Predicted metal-dependent hydrolase with the TIM-barrel fold	K07047	2.00E-167	591	mgr:MGG_08554		-	-	-
Unigene10502_All	2167	523	26.69	718	33.4624	gi|239607263|gb|EEQ84250.1|	380	1.00E-135	TBC domain-containing protein [Ajellomyces dermatitidis ER-3]	sp|Q9Y7J5|YOI9_SCHPO	173	1.00E-58	TBC domain-containing protein C1778.09 OS=Schizosaccharomyces pombe GN=SPBC1778.09 PE=2 SV=1	SPBC1778.09	173	2.00E-59	COG5210	GTPase-activating protein	K02519	3.00E-11	72.8	rop:ROP_66830	translation initiation factor IF-2	-	-	-
Unigene10503_All	2230	685	33.9697	888	40.2161	gi|255713560|ref|XP_002553062.1|	137	4.00E-30	KLTH0D08030p [Lachancea thermotolerans] >gi|238934442|emb|CAR22624.1| KLTH0D08030p [Lachancea thermotolerans]	sp|Q02817|MUC2_HUMAN	142	1.00E-32	Mucin-2 OS=Homo sapiens GN=MUC2 PE=1 SV=2	Rv3876	67	1.00E-10	COG0455	ATPases involved in chromosome partitioning	K01178	9.00E-25	117	sce:YIR019C	glucoamylase [EC:3.2.1.3]	-	-	-
Unigene10504_All	2294	581	28.0084	952	41.9117	gi|256720698|gb|EEU34118.1|	201	2.00E-49	hypothetical protein NECHADRAFT_85672 [Nectria haematococca mpVI 77-13-4]	--	--	--	--	--	--	--	--	--	--	--	--	--	--	-	-	-
Unigene10505_All	1242	1149	102.3069	1157	94.0814	gi|261353624|gb|EEY16052.1|	573	1.00E-161	staphylococcal nuclease domain-containing protein [Verticillium albo-atrum VaMs.102]	sp|Q9Y7U7|SND1_SCHPO	244	9.00E-64	Staphylococcal nuclease domain-containing protein 1 OS=Schizosaccharomyces pombe GN=snd1 PE=1 SV=1	SPCC645.08c	244	2.00E-64	COG1525	Micrococcal nuclease (thermonuclease) homologs	--	--	--	--	--	-	-	-
Unigene10506_All	1219	816	74.0275	320	26.5118	gi|261353923|gb|EEY16351.1|	427	1.00E-117	calcium-transporting ATPase [Verticillium albo-atrum VaMs.102]	sp|Q01896|ATN2_YEAST	294	8.00E-79	Sodium transport ATPase 2 OS=Saccharomyces cerevisiae GN=ENA2 PE=1 SV=1	YDR040c	294	2.00E-79	COG0474	Cation transport ATPase	K01536	1.00E-112	408	afm:AFUA_2G01320	Na+-exporting ATPase [EC:3.6.3.7]	-	-	-
Unigene10507_All	1184	1555	145.2396	1248	106.4523	gi|85108961|ref|XP_962679.1|	657	0	DNA replication licensing factor mcm3 [Neurospora crassa OR74A] >gi|28924290|gb|EAA33443.1| DNA replication licensing factor mcm3 [Neurospora crassa OR74A] >gi|39979146|emb|CAE85520.1| probable subunit of pre-replication complex [Neurospora crassa]	sp|P30666|MCM3_SCHPO	536	1.00E-151	DNA replication licensing factor mcm3 OS=Schizosaccharomyces pombe GN=mcm3 PE=1 SV=2	SPCC1682.02c	536	3.00E-152	COG1241	Predicted ATPase involved in replication control, Cdc46/Mcm family	K02541	0	657	ncr:NCU08009	minichromosome maintenance protein 3	-	-	-
Unigene10508_All	1151	502	48.2319	586	51.4179	gi|256729831|gb|EEU43184.1|	193	2.00E-53	hypothetical protein NECHADRAFT_83682 [Nectria haematococca mpVI 77-13-4]	--	--	--	--	--	--	--	--	--	--	--	--	--	--	-	-	-
Unigene10509_All	1254	249	21.9588	267	21.5033	gi|296814462|ref|XP_002847568.1|	326	3.00E-87	extradiol ring-cleavage dioxygenase [Arthroderma otae CBS 113480] >gi|238840593|gb|EEQ30255.1| extradiol ring-cleavage dioxygenase [Microsporum canis CBS 113480]	sp|O74741|DIOXL_SCHPO	127	2.00E-28	4,5-DOPA dioxygenase extradiol-like protein OS=Schizosaccharomyces pombe GN=SPBC1709.16c PE=2 SV=1	SPBC1709.16c	127	5.00E-29	COG3384	Uncharacterized conserved protein	K05915	3.00E-30	135	bra:BRADO5603	[EC:1.13.-.-]	-	-	-
Unigene1050_All	1825	124	7.5139	200	11.0677	gi|70984372|ref|XP_747700.1|	278	1.00E-134	oxidoreductase (Msc7) [Aspergillus fumigatus Af293]	sp|Q0WSF1|AL221_ARATH	180	3.00E-81	Aldehyde dehydrogenase 22A1 OS=Arabidopsis thaliana GN=ALDH22A1 PE=2 SV=2	YHR039c	253	6.00E-120	COG1012	NAD-dependent aldehyde dehydrogenases	K00155	6.00E-135	278	afm:AFUA_6G03770	[EC:1.2.1.-]	-	-	-
Unigene10510_All	1225	105	9.4789	106	8.739	gi|255934967|ref|XP_002558510.1|	213	3.00E-53	Pc13g00620 [Penicillium chrysogenum Wisconsin 54-1255] >gi|211583130|emb|CAP91131.1| Pc13g00620 [Penicillium chrysogenum Wisconsin 54-1255]	--	--	--	--	--	--	--	--	--	K00777	8.00E-13	77	afm:AFUA_2G00910	[EC:2.4.2.-]	-	-	-
Unigene10511_All	1300	134	11.399	195	15.149	gi|256724845|gb|EEU38213.1|	189	4.00E-46	hypothetical protein NECHADRAFT_34537 [Nectria haematococca mpVI 77-13-4]	--	--	--	--	--	--	--	--	--	--	--	--	--	--	-	-	-
Unigene10512_All	2839	314	12.2312	526	18.7117	gi|73921610|sp|Q7RY98.1|PALH_NEUCR	617	1.00E-174	RecName: Full=pH-response regulator protein palH/rim-21	sp|Q7RY98|PALH_NEUCR	617	1.00E-175	pH-response regulator protein palH/rim-21 OS=Neurospora crassa GN=rim-21 PE=3 SV=1	Rv3876	58.5	6.00E-08	COG0455	ATPases involved in chromosome partitioning	K01178	7.00E-15	84	sce:YIR019C	glucoamylase [EC:3.2.1.3]	-	-	-
Unigene10513_All	1668	292	19.3595	324	19.6174	gi|261354928|gb|EEY17356.1|	571	1.00E-161	high-affinity nicotinic acid transporter [Verticillium albo-atrum VaMs.102]	sp|Q9US44|YIZG_SCHPO	323	3.00E-87	Uncharacterized transporter C1002.16c OS=Schizosaccharomyces pombe GN=SPAC1002.16c PE=2 SV=1	SPAC1002.16c	323	7.00E-88	COG0477	Permeases of the major facilitator superfamily	K11369	7.00E-63	243	ani:AN3929.2	retrograde regulation protein 2	-	-	-
Unigene10514_All	1214	939	85.5368	1276	106.151	gi|261359409|gb|EEY21837.1|	539	1.00E-151	elongation factor 1-alpha [Verticillium albo-atrum VaMs.102]	sp|Q6AXM7|HBS1L_RAT	345	4.00E-94	HBS1-like protein OS=Rattus norvegicus GN=Hbs1l PE=2 SV=1	SPBC2G5.08	279	6.00E-75	COG5256	Translation elongation factor EF-1alpha (GTPase)	K03231	4.00E-121	436	mgr:MGG_02504	elongation factor EF-1 alpha subunit [EC:3.6.5.3]	-	-	-
Unigene10515_All	1196	318	29.4037	289	24.4039	gi|261359756|gb|EEY22184.1|	532	1.00E-149	serine/threonine-protein kinase RIO2 [Verticillium albo-atrum VaMs.102]	sp|Q9P7W5|RIO2_SCHPO	370	8.00E-102	Serine/threonine-protein kinase rio2 OS=Schizosaccharomyces pombe GN=rio2 PE=2 SV=1	SPBC1703.05	370	2.00E-102	COG0478	RIO-like serine/threonine protein kinase fused to N-terminal HTH domain	K07179	5.00E-169	595	fgr:FG09784.1	RIO kinase 2 [EC:2.7.11.1]	-	-	-
Unigene10516_All	1200	450	41.4703	371	31.2237	gi|238506901|ref|XP_002384652.1|	400	1.00E-109	oxidoreductase, short chain dehydrogenase/reductase family [Aspergillus flavus NRRL3357] >gi|220689365|gb|EED45716.1| oxidoreductase, short chain dehydrogenase/reductase family [Aspergillus flavus NRRL3357]	sp|O13822|YEE6_SCHPO	273	2.00E-72	Uncharacterized oxidoreductase C19A8.06 OS=Schizosaccharomyces pombe GN=SPAC19A8.06 PE=2 SV=1	SPAC19A8.06	273	4.00E-73	COG1028	Dehydrogenases with different specificities (related to short-chain alcohol dehydrogenases)	K00100	8.00E-108	392	afm:AFUA_5G10790	[EC:1.1.1.-]	-	-	-
Unigene10517_All	1240	263	23.4553	176	14.3345	gi|159126489|gb|EDP51605.1|	163	2.00E-38	Ser/Thr protein phosphatase family [Aspergillus fumigatus A1163]	sp|P98088|MUC5A_HUMAN	131	9.00E-30	Mucin-5AC (Fragments) OS=Homo sapiens GN=MUC5AC PE=1 SV=3	DR2133	70.1	8.00E-12	COG4372	Uncharacterized protein conserved in bacteria with the myosin-like domain	K01090	6.00E-39	163	afm:AFUA_5G08620	protein phosphatase [EC:3.1.3.16]	-	-	-
Unigene10518_All	1171	129	12.1826	100	8.6245	gi|255930411|ref|XP_002556765.1|	414	1.00E-114	Pc06g01600 [Penicillium chrysogenum Wisconsin 54-1255] >gi|211581378|emb|CAP79153.1| Pc06g01600 [Penicillium chrysogenum Wisconsin 54-1255]	sp|P64264|Y1310_MYCBO	117	2.00E-25	Uncharacterized GMC-type oxidoreductase Mb1310 OS=Mycobacterium bovis GN=Mb1310 PE=3 SV=1	DR0965	132	9.00E-31	COG2303	Choline dehydrogenase and related flavoproteins	K00119	1.00E-29	132	dra:DR_0965	[EC:1.1.99.-]	-	-	-
Unigene10519_All	845	410	53.6579	3045	363.9341	gi|295674991|ref|XP_002798041.1|	203	1.00E-50	tyrosinase central domain-containing protein [Paracoccidioides brasiliensis Pb01] >gi|226280691|gb|EEH36257.1| tyrosinase central domain-containing protein [Paracoccidioides brasiliensis Pb01]	sp|Q8BTI8|SRRM2_MOUSE	59.7	2.00E-08	Serine/arginine repetitive matrix protein 2 OS=Mus musculus GN=Srrm2 PE=1 SV=2	--	--	--	--	--	K00505	1.00E-50	201	ncr:NCU11382	tyrosinase [EC:1.14.18.1]	-	-	-
Unigene1051_All	1537	1094	78.7136	627	41.1989	gi|239611053|gb|EEQ88040.1|	166	4.00E-39	mitochondrion protein [Ajellomyces dermatitidis ER-3]	sp|P03181|BHLF1_EBVB9	56.6	5.00E-07	Uncharacterized protein BHLF1 OS=Epstein-Barr virus (strain B95-8) GN=BHLF1 PE=4 SV=1	--	--	--	--	--	--	--	--	--	--	-	-	-
Unigene10520_All	1243	484	43.0606	504	40.9498	gi|154282039|ref|XP_001541832.1|	75.1	1.00E-11	predicted protein [Ajellomyces capsulatus NAm1] >gi|150412011|gb|EDN07399.1| predicted protein [Ajellomyces capsulatus NAm1]	--	--	--	--	--	--	--	--	--	--	--	--	--	--	-	-	-
Unigene10521_All	1629	130	8.8253	195	12.0894	gi|261352030|gb|EEY14458.1|	572	1.00E-161	PX domain-containing protein [Verticillium albo-atrum VaMs.102]	sp|P03181|BHLF1_EBVB9	80.1	4.00E-14	Uncharacterized protein BHLF1 OS=Epstein-Barr virus (strain B95-8) GN=BHLF1 PE=4 SV=1	DR2133	68.2	4.00E-11	COG4372	Uncharacterized protein conserved in bacteria with the myosin-like domain	K03582	4.00E-14	82	bpm:BURPS1710b_1520	exodeoxyribonuclease V beta subunit [EC:3.1.11.5]	-	-	-
Unigene10522_All	1375	1127	90.6416	1389	102.0215	gi|85106198|ref|XP_962113.1|	608	1.00E-172	GPI-anchor transamidase precursor [Neurospora crassa OR74A] >gi|28923709|gb|EAA32877.1| GPI-anchor transamidase precursor [Neurospora crassa OR74A]	sp|P49018|GPI8_YEAST	408	4.00E-113	GPI-anchor transamidase OS=Saccharomyces cerevisiae GN=GPI8 PE=1 SV=1	YDR331w	408	1.00E-113	COG5206	Glycosylphosphatidylinositol transamidase (GPIT), subunit GPI8	K01567	2.00E-144	514	afm:AFUA_1G15130	[EC:3.-.-.-]	-	-	-
Unigene10523_All	1261	580	50.865	481	38.5232	--	--	--	--	--	--	--	--	--	--	--	--	--	--	--	--	--	--	-	-	-
Unigene10524_All	1466	99	7.4681	143	9.8513	gi|296269044|ref|YP_003651676.1|	58.2	2.00E-06	translation initiation factor IF-2 [Thermobispora bispora DSM 43833] >gi|296091831|gb|ADG87783.1| translation initiation factor IF-2 [Thermobispora bispora DSM 43833]	sp|A8L6F4|IF2_FRASN	53.9	3.00E-06	Translation initiation factor IF-2 OS=Frankia sp. (strain EAN1pec) GN=infB PE=3 SV=1	--	--	--	--	--	K02519	9.00E-06	53.9	fre:Franean1_1182	translation initiation factor IF-2	-	-	-
Unigene10525_All	1420	558	43.4562	214	15.2201	gi|256728229|gb|EEU41586.1|	68.6	1.00E-09	predicted protein [Nectria haematococca mpVI 77-13-4]	--	--	--	--	--	--	--	--	--	--	--	--	--	--	-	-	-
Unigene10526_All	550	341	68.5643	344	63.1667	--	--	--	--	--	--	--	--	--	--	--	--	--	--	--	--	--	--	-	-	-
Unigene10527_All	1436	416	32.0365	370	26.0219	gi|296817355|ref|XP_002849014.1|	265	9.00E-69	nucleolus protein [Arthroderma otae CBS 113480] >gi|238839467|gb|EEQ29129.1| nucleolus protein [Microsporum canis CBS 113480]	sp|P38278|YBZ1_YEAST	142	6.00E-33	UPF0657 nucleolar protein YBR141C OS=Saccharomyces cerevisiae GN=YBR141C PE=1 SV=1	--	--	--	--	--	--	--	--	--	--	-	-	-
Unigene10528_All	1465	336	25.3634	351	24.197	gi|46125477|ref|XP_387292.1|	173	3.00E-41	hypothetical protein FG07116.1 [Gibberella zeae PH-1]	--	--	--	--	--	--	--	--	--	--	--	--	--	--	-	-	-
Unigene10529_All	699	40	6.3283	16	2.3117	--	--	--	--	--	--	--	--	--	--	--	--	--	--	--	--	--	--	-	-	-
Unigene1052_All	1527	675	48.8845	790	52.2493	gi|255930777|ref|XP_002556945.1|	134	2.00E-29	Pc12g00410 [Penicillium chrysogenum Wisconsin 54-1255] >gi|211581564|emb|CAP79668.1| Pc12g00410 [Penicillium chrysogenum Wisconsin 54-1255]	sp|Q5ZMJ9|SRRM1_CHICK	67.4	3.00E-10	Serine/arginine repetitive matrix protein 1 OS=Gallus gallus GN=SRRM1 PE=2 SV=1	RSc2303	53.5	1.00E-06	COG4796	Type II secretory pathway, component HofQ	K03086	3.00E-07	58.9	krh:KRH_14360	RNA polymerase primary sigma factor	-	-	-
Unigene10530_All	1269	532	46.3614	494	39.3149	gi|255935973|ref|XP_002559013.1|	373	1.00E-101	Pc13g05790 [Penicillium chrysogenum Wisconsin 54-1255] >gi|211583633|emb|CAP91648.1| Pc13g05790 [Penicillium chrysogenum Wisconsin 54-1255]	sp|O94348|YIP1_SCHPO	204	8.00E-52	Protein transport protein yip1 OS=Schizosaccharomyces pombe GN=yip1 PE=2 SV=1	SPCC61.04c	204	2.00E-52	COG5080	Rab GTPase interacting factor, Golgi membrane protein	K01178	2.00E-17	92	sce:YIR019C	glucoamylase [EC:3.2.1.3]	-	-	-
Unigene10531_All	1235	146	13.0735	435	35.5725	--	--	--	--	--	--	--	--	--	--	--	--	--	--	--	--	--	--	-	-	-
Unigene10532_All	3942	280	7.855	447	11.452	gi|256731559|gb|EEU44909.1|	1576	0	jumonji superfamily protein [Nectria haematococca mpVI 77-13-4]	sp|Q9HDV4|LID2_SCHPO	359	3.00E-143	Lid2 complex component lid2 OS=Schizosaccharomyces pombe GN=lid2 PE=1 SV=1	--	--	--	--	--	K11446	0	1507	fgr:FG05855.1	histone demethylase JARID1 [EC:1.14.11.-]	-	-	-
Unigene10533_All	450	482	118.4516	477	107.0528	--	--	--	--	sp|Q5EMZ6|SAR1_MAGGR	36.6	3.00E-06	Small COPII coat GTPase SAR1 OS=Magnaporthe grisea GN=SAR1 PE=2 SV=1	--	--	--	--	--	K07953	8.00E-06	36.6	mgr:MGG_06362	GTP-binding protein SAR1 [EC:3.6.5.-]	-	-	-
Unigene10534_All	1216	224	20.3714	183	15.1988	gi|154273771|ref|XP_001537737.1|	379	1.00E-103	predicted protein [Ajellomyces capsulatus NAm1] >gi|150415345|gb|EDN10698.1| predicted protein [Ajellomyces capsulatus NAm1]	--	--	--	--	--	--	--	--	--	--	--	--	--	--	-	-	-
Unigene10535_All	456	246	59.6591	325	71.9798	--	--	--	--	--	--	--	--	--	--	--	--	--	--	--	--	--	--	-	-	-
Unigene10536_All	3200	645	22.2903	873	27.5522	gi|46108080|ref|XP_381098.1|	255	2.00E-65	hypothetical protein FG00922.1 [Gibberella zeae PH-1]	--	--	--	--	--	--	--	--	--	--	--	--	--	--	-	-	-
Unigene10537_All	2567	857	36.92	1023	40.2478	gi|29421286|gb|AAO59305.1|	895	0	kinesin [Gibberella moniliformis]	sp|Q12756|KIF1A_HUMAN	378	1.00E-103	Kinesin-like protein KIF1A OS=Homo sapiens GN=KIF1A PE=2 SV=2	SPAC144.14	238	4.00E-62	COG5059	Kinesin-like protein	K10392	2.00E-74	283	kla:KLLA0B00759g	kinesin family member 1/13/14	-	-	-
Unigene10538_All	3081	549	19.7055	717	23.5028	gi|239608660|gb|EEQ85647.1|	362	1.00E-97	G-patch domain-containing protein [Ajellomyces dermatitidis ER-3]	sp|Q9UTK6|YKR3_SCHPO	180	5.00E-44	G-patch domain-containing protein C1486.03 OS=Schizosaccharomyces pombe GN=SPAC1486.03c PE=2 SV=1	--	--	--	--	--	K13103	0	972	fgr:FG10526.1	tuftelin-interacting protein 11	-	-	-
Unigene10539_All	2800	1312	51.8182	1144	41.2629	gi|261358475|gb|EEY20903.1|	715	0	guanylate kinase [Verticillium albo-atrum VaMs.102]	sp|Q9URT2|YJU3_SCHPO	192	1.00E-47	Uncharacterized protein P25A2.03 OS=Schizosaccharomyces pombe GN=SPCP25A2.03 PE=1 SV=1	NMA1919	72	5.00E-12	COG0194	Guanylate kinase	K12878	0	842	fgr:FG05424.1	THO complex subunit 1	-	-	-
Unigene1053_All	1985	490	27.2987	315	16.0266	gi|261197103|ref|XP_002624954.1|	456	1.00E-126	DDHD domain-containing protein [Ajellomyces dermatitidis SLH14081] >gi|239595584|gb|EEQ78165.1| DDHD domain-containing protein [Ajellomyces dermatitidis SLH14081]	sp|P87109|YDK2_SCHPO	203	4.00E-51	Probable phospholipase C20G8.02, mitochondrial OS=Schizosaccharomyces pombe GN=SPAC20G8.02 PE=2 SV=1	--	--	--	--	--	--	--	--	--	--	-	-	-
Unigene10540_All	3460	1312	41.9338	1225	35.7563	gi|70995333|ref|XP_752424.1|	99.8	1.00E-18	homeobox transcription factor [Aspergillus fumigatus Af293]	sp|Q8NFW5|DMBX1_HUMAN	72.4	2.00E-11	Diencephalon/mesencephalon homeobox protein 1 OS=Homo sapiens GN=DMBX1 PE=2 SV=1	SPAC32A11.03c	53.1	3.00E-06	COG5576	Homeodomain-containing transcription factor	K01178	1.00E-06	58.5	sce:YIR019C	glucoamylase [EC:3.2.1.3]	-	-	-
Unigene10541_All	3311	1138	38.0093	1417	43.2218	gi|255945979|ref|XP_002563757.1|	108	3.00E-21	Pc20g12720 [Penicillium chrysogenum Wisconsin 54-1255] >gi|211588492|emb|CAP86601.1| Pc20g12720 [Penicillium chrysogenum Wisconsin 54-1255]	sp|O00268|TAF4_HUMAN	64.3	5.00E-09	Transcription initiation factor TFIID subunit 4 OS=Homo sapiens GN=TAF4 PE=1 SV=2	--	--	--	--	--	K02519	2.00E-08	64.3	xau:Xaut_0293	translation initiation factor IF-2	-	-	-
Unigene10542_All	2420	927	42.3614	713	29.7554	gi|16944597|emb|CAC18611.2|	472	1.00E-147	probable branched-chain amino acids aminotransferase [Neurospora crassa]	sp|O14370|BCA1_SCHPO	253	6.00E-73	Branched-chain-amino-acid aminotransferase, mitochondrial OS=Schizosaccharomyces pombe GN=eca39 PE=2 SV=2	SPBC428.02c	253	1.00E-73	COG0115	Branched-chain amino acid aminotransferase/4-amino-4-deoxychorismate lyase	K00826	5.00E-179	539	fgr:FG04570.1	branched-chain amino acid aminotransferase [EC:2.6.1.42]	-	-	-
Unigene10543_All	2382	607	28.1808	783	33.198	gi|261356399|gb|EEY18827.1|	810	0	lysine-specific histone demethylase [Verticillium albo-atrum VaMs.102]	sp|Q9VW97|LSDA_DROME	257	2.00E-67	Possible lysine-specific histone demethylase 1 OS=Drosophila melanogaster GN=Su(var)3-3 PE=1 SV=1	alr7169	54.7	7.00E-07	COG1231	Monoamine oxidase	K11450	0	1046	fgr:FG06876.1	lysine-specific histone demethylase 1 [EC:1.-.-.-]	-	-	-
Unigene10544_All	2334	747	35.3937	935	40.4579	gi|82592611|sp|Q4I8B6.1|AKR1_GIBZE	1060	0	RecName: Full=Palmitoyltransferase AKR1; AltName: Full=Ankyrin repeat-containing protein AKR1	sp|Q4I8B6|AKR1_GIBZE	1060	0	Palmitoyltransferase AKR1 OS=Gibberella zeae GN=AKR1 PE=3 SV=1	SPAC2F7.10_1	184	6.00E-46	COG0666	FOG: Ankyrin repeat	K06867	0	951	mgr:MGG_07382		-	-	-
Unigene10545_All	447	17	4.2058	9	2.0334	--	--	--	--	--	--	--	--	--	--	--	--	--	--	--	--	--	--	-	-	-
Unigene10546_All	2279	804	39.0138	982	43.517	gi|52783241|sp|Q9HGI2.1|RAD52_NEUCR	373	1.00E-101	RecName: Full=DNA repair and recombination protein mus-11; AltName: Full=RAD52 homolog >gi|10039385|dbj|BAB13343.1| MUS11 [Neurospora crassa] >gi|12718429|emb|CAC28736.1| Double Strand Break repair protein mus-11 [Neurospora crassa]	sp|Q9HGI2|RAD52_NEUCR	373	4.00E-102	DNA repair and recombination protein mus-11 OS=Neurospora crassa GN=mus-11 PE=3 SV=1	SPAC30D11.10	216	1.00E-55	COG5055	Recombination DNA repair protein (RAD52 pathway)	K10873	1.00E-133	356	pan:PODANSg9107	DNA repair and recombination protein RAD52	-	-	-
Unigene10547_All	2674	1023	42.3078	655	24.7384	gi|74696746|sp|Q7SG09.1|MRD1_NEUCR	809	0	RecName: Full=Multiple RNA-binding domain-containing protein 1	sp|Q7SG09|MRD1_NEUCR	809	0	Multiple RNA-binding domain-containing protein 1 OS=Neurospora crassa GN=mrd-1 PE=3 SV=1	SPAC140.02	56.6	2.00E-07	COG0724	RNA-binding proteins (RRM domain)	K11294	3.00E-17	93.2	ppa:PAS_chr4_0185	nucleolin	-	-	-
Unigene10548_All	400	9	2.4882	9	2.2723	--	--	--	--	--	--	--	--	--	--	--	--	--	--	--	--	--	--	-	-	-
Unigene10549_All	2270	598	29.1328	570	25.3595	gi|261352424|gb|EEY14852.1|	70.5	8.00E-20	copper-transporting P-type ATPase [Verticillium albo-atrum VaMs.102]	sp|Q02817|MUC2_HUMAN	46.2	1.00E-12	Mucin-2 OS=Homo sapiens GN=MUC2 PE=1 SV=2	--	--	--	--	--	K01533	8.00E-28	98.2	mgr:MGG_10941	Cu2+-exporting ATPase [EC:3.6.3.4]	-	-	-
Unigene1054_All	1538	698	50.1886	1688	110.843	gi|25011571|ref|NP_735966.1|	73.6	4.00E-11	cell wall surface anchor family protein [Streptococcus agalactiae NEM316] >gi|24413110|emb|CAD47188.1| Unknown [Streptococcus agalactiae NEM316]	sp|P98088|MUC5A_HUMAN	60.8	2.00E-08	Mucin-5AC (Fragments) OS=Homo sapiens GN=MUC5AC PE=1 SV=3	XF1267	55.5	3.00E-07	COG5297	Cellobiohydrolase A (1,4-beta-cellobiosidase A)	K07001	4.00E-06	55.1	bps:BPSS0632		-	-	-
Unigene10550_All	4375	1553	39.2554	1631	37.6503	gi|261353013|gb|EEY15441.1|	207	8.00E-51	pre-mRNA-splicing factor ATP-dependent RNA helicase PRP43 [Verticillium albo-atrum VaMs.102]	sp|O42945|DHX15_SCHPO	202	2.00E-50	Probable pre-mRNA-splicing factor ATP-dependent RNA helicase prp43 OS=Schizosaccharomyces pombe GN=prp43 PE=2 SV=1	SPBC16H5.10c	202	4.00E-51	COG1643	HrpA-like helicases	K12820	3.00E-52	210	uma:UM01098.1	pre-mRNA-splicing factor ATP-dependent RNA helicase DHX15/PRP43 [EC:3.6.4.13]	-	-	-
Unigene10551_All	760	721	104.9127	2251	299.1259	gi|164424871|ref|XP_001728186.1|	400	1.00E-110	succinate dehydrogenase flavoprotein subunit, mitochondrial precursor [Neurospora crassa OR74A] >gi|157070700|gb|EDO65095.1| succinate dehydrogenase flavoprotein subunit, mitochondrial precursor [Neurospora crassa OR74A]	sp|Q9UTJ7|DHSA_SCHPO	320	5.00E-87	Probable succinate dehydrogenase [ubiquinone] flavoprotein subunit, mitochondrial OS=Schizosaccharomyces pombe GN=sdh1 PE=2 SV=1	SPAC1556.02c	320	1.00E-87	COG1053	Succinate dehydrogenase/fumarate reductase, flavoprotein subunit	K00234	1.00E-111	404	fgr:FG07361.1	succinate dehydrogenase (ubiquinone) flavoprotein subunit [EC:1.3.5.1]	-	-	-
Unigene10552_All	3685	2127	63.8317	2680	73.4496	gi|70985068|ref|XP_748040.1|	287	5.00E-75	C6 transcription factor [Aspergillus fumigatus Af293]	sp|Q1MTM9|YFN1_SCHPO	66.2	2.00E-09	Uncharacterized transcriptional regulatory protein C1327.01c OS=Schizosaccharomyces pombe GN=SPAC1327.01c PE=1 SV=2	--	--	--	--	--	--	--	--	--	--	-	-	-
Unigene10553_All	3722	1025	30.4547	1307	35.4643	gi|210076138|ref|XP_002143073.1|	70.9	8.00E-10	YALI0E14388p2 [Yarrowia lipolytica] >gi|199426919|emb|CAR64332.1| YALI0E14388p2 [Yarrowia lipolytica]	sp|Q8I7P9|POL5_DROME	71.6	4.00E-11	Retrovirus-related Pol polyprotein from transposon opus OS=Drosophila melanogaster GN=pol PE=4 SV=1	SPAC9.04	61.6	1.00E-08	COG2801	Transposase and inactivated derivatives	K07497	1.00E-07	61.6	spo:SPBC1289.17	putative transposase	-	-	-
Unigene10554_All	5415	1347	27.509	1237	23.0708	gi|240274886|gb|EER38401.1|	859	0	sister chromatid cohesion protein Mis4 [Ajellomyces capsulatus H143]	sp|Q00333|NPBL_COPC7	308	3.00E-82	Protein rad9 OS=Coprinopsis cinerea (strain Okayama-7 / 130 / FGSC 9003) GN=rad9 PE=2 SV=2	--	--	--	--	--	K06672	0	2081	fgr:FG09772.1	cohesin loading factor subunit SCC2	-	-	-
Unigene10555_All	253	772	337.4451	622	248.2916	gi|156053948|ref|XP_001592900.1|	145	1.00E-33	26S proteasome regulatory subunit [Sclerotinia sclerotiorum 1980] >gi|154703602|gb|EDO03341.1| 26S proteasome regulatory subunit [Sclerotinia sclerotiorum 1980]	sp|O76577|PSDE_CAEEL	127	3.00E-29	26S proteasome non-ATPase regulatory subunit 14 OS=Caenorhabditis elegans GN=rpn-11 PE=1 SV=1	YFR004w	125	1.00E-29	COG1310	Predicted metal-dependent protease of the PAD1/JAB1 superfamily	K03030	4.00E-37	154	fgr:FG00781.1	26S proteasome regulatory subunit N11	-	-	-
Unigene10556_All	4404	837	21.0177	1431	32.8159	gi|295662535|ref|XP_002791821.1|	463	1.00E-128	DUF221 domain-containing protein [Paracoccidioides brasiliensis Pb01] >gi|226279473|gb|EEH35039.1| DUF221 domain-containing protein [Paracoccidioides brasiliensis Pb01]	sp|Q03516|RSN1_YEAST	343	8.00E-93	Uncharacterized protein RSN1 OS=Saccharomyces cerevisiae GN=RSN1 PE=1 SV=1	YMR266w	343	2.00E-93	COG5594	Uncharacterized integral membrane protein	K13953	3.00E-46	182	gfo:GFO_2086	alcohol dehydrogenase, propanol-preferring [EC:1.1.1.1]	-	-	-
Unigene10557_All	5043	1032	22.6307	1404	28.1171	gi|240111102|gb|EER29255.1|	286	2.00E-74	C3HC4 type (RING finger) zinc finger containing protein [Coccidioides posadasii C735 delta SOWgp]	sp|Q6PZE0|MUC19_MOUSE	126	1.00E-27	Mucin-19 OS=Mus musculus GN=Muc19 PE=2 SV=2	DR2133	65.9	7.00E-10	COG4372	Uncharacterized protein conserved in bacteria with the myosin-like domain	K01178	6.00E-25	119	sce:YIR019C	glucoamylase [EC:3.2.1.3]	-	-	-
Unigene10558_All	3041	1107	40.2566	1069	35.5021	gi|18376023|emb|CAB91757.2|	1236	0	related to replication factor C protein [Neurospora crassa]	sp|O60182|RFC1_SCHPO	679	0	Replication factor C subunit 1 OS=Schizosaccharomyces pombe GN=rfc1 PE=1 SV=1	SPBC23E6.07c_2	558	2.00E-158	COG0470	ATPase involved in DNA replication	K10754	0	1439	fgr:FG00327.1	replication factor C subunit 1	-	-	-
Unigene10559_All	641	40	6.9009	36	5.672	gi|255950836|ref|XP_002566185.1|	86.7	1.00E-15	Pc22g22910 [Penicillium chrysogenum Wisconsin 54-1255] >gi|211593202|emb|CAP99579.1| Pc22g22910 [Penicillium chrysogenum Wisconsin 54-1255]	--	--	--	--	--	--	--	--	--	--	--	--	--	--	-	-	-
Unigene1055_All	380	344	100.1109	250	66.4429	gi|261352245|gb|EEY14673.1|	93.2	6.00E-18	NEDD8-activating enzyme E1 regulatory subunit [Verticillium albo-atrum VaMs.102]	sp|Q9UT93|ULA1_SCHPO	60.8	2.00E-09	NEDD8-activating enzyme E1 regulatory subunit OS=Schizosaccharomyces pombe GN=ula1 PE=2 SV=1	SPAC323.06c	60.8	6.00E-10	COG0476	Dinucleotide-utilizing enzymes involved in molybdopterin and thiamine biosynthesis family 2	K04532	1.00E-19	97.1	fgr:FG04268.1	amyloid beta precursor protein binding protein 1	-	-	-
Unigene10560_All	2991	422	15.6028	1000	33.7657	gi|261359217|gb|EEY21645.1|	1189	0	peroxisomal-coenzyme A synthetase [Verticillium albo-atrum VaMs.102]	sp|P07702|LYS2_YEAST	60.1	9.00E-08	L-aminoadipate-semialdehyde dehydrogenase OS=Saccharomyces cerevisiae GN=LYS2 PE=1 SV=2	YBR115c_1	60.1	2.00E-08	COG1020	Non-ribosomal peptide synthetase modules and related proteins	K00143	4.00E-09	66.2	kla:KLLA0B09218g	aminoadipate-semialdehyde dehydrogenase large subunit [EC:1.2.1.31]	-	-	-
Unigene10561_All	3365	609	20.0142	726	21.7893	gi|296812803|ref|XP_002846739.1|	803	0	Fum19p [Arthroderma otae CBS 113480] >gi|238841995|gb|EEQ31657.1| Fum19p [Microsporum canis CBS 113480]	sp|O35379|MRP1_MOUSE	322	1.00E-86	Multidrug resistance-associated protein 1 OS=Mus musculus GN=Abcc1 PE=1 SV=1	YDR135c	275	3.00E-73	COG1132	ABC-type multidrug transport system, ATPase and permease components	K01552	3.00E-168	595	afm:AFUA_1G10390	[EC:3.6.3.-]	-	-	-
Unigene10562_All	3473	773	24.6139	933	27.1312	gi|255939968|ref|XP_002560753.1|	118	6.00E-33	Pc16g03960 [Penicillium chrysogenum Wisconsin 54-1255] >gi|211585376|emb|CAP93066.1| Pc16g03960 [Penicillium chrysogenum Wisconsin 54-1255]	sp|Q3KSU8|DUB_EBVG	77.8	5.00E-13	Ubiquitin thiolesterase BPLF1 OS=Epstein-Barr virus (strain GD1) GN=BPLF1 PE=3 SV=1	DR0479	56.2	4.00E-07	COG0744	Membrane carboxypeptidase (penicillin-binding protein)	K06994	2.00E-07	60.8	sro:Sros_8829	putative drug exporter of the RND superfamily	-	-	-
Unigene10563_All	3493	998	31.5965	969	28.0167	gi|70995970|ref|XP_752740.1|	83.2	1.00E-13	centrin-binding protein Sfi1 [Aspergillus fumigatus Af293]	--	--	--	--	--	--	--	--	--	--	--	--	--	--	-	-	-
Unigene10564_All	3847	804	23.1121	910	23.8897	gi|261356999|gb|EEY19427.1|	1134	0	DNA damage-responsive transcriptional repressor RPH1 [Verticillium albo-atrum VaMs.102]	sp|P39956|RPH1_YEAST	280	6.00E-74	DNA damage-responsive transcriptional repressor RPH1 OS=Saccharomyces cerevisiae GN=RPH1 PE=1 SV=1	YPR031w	79	6.00E-14	COG5141	PHD zinc finger-containing protein	K06709	2.00E-50	204	mbr:MONBRDRAFT_27628	jumonji domain-containing protein 2 [EC:1.14.11.-]	-	-	-
Unigene10565_All	2412	1003	45.9865	952	39.8613	gi|295664102|ref|XP_002792603.1|	85.5	2.00E-19	ubiquitin family protein [Paracoccidioides brasiliensis Pb01] >gi|226278717|gb|EEH34283.1| ubiquitin family protein [Paracoccidioides brasiliensis Pb01]	sp|Q9FPQ6|GP1_CHLRE	58.5	2.00E-07	Vegetative cell wall protein gp1 OS=Chlamydomonas reinhardtii GN=GP1 PE=2 SV=1	--	--	--	--	--	K02519	4.00E-06	55.8	stp:Strop_1370	translation initiation factor IF-2	-	-	-
Unigene10566_All	1885	801	46.9924	1529	81.9197	gi|46136255|ref|XP_389819.1|	960	0	FOX2_NEUCR Peroxisomal hydratase-dehydrogenase-epimerase (HDE) (Multifunctional beta-oxidation protein) (MFP) [Gibberella zeae PH-1]	sp|Q01373|FOX2_NEUCR	940	0	Peroxisomal hydratase-dehydrogenase-epimerase OS=Neurospora crassa GN=fox-2 PE=1 SV=1	Rv0148	256	1.00E-67	COG1028	Dehydrogenases with different specificities (related to short-chain alcohol dehydrogenases)	K00100	0	940	ncr:NCU08828	[EC:1.1.1.-]	-	-	-
Unigene10567_All	1836	653	39.3321	369	20.2977	gi|70994942|ref|XP_752247.1|	735	0	cytochrome P450 phenylacetate hydroxylase [Aspergillus fumigatus Af293]	sp|Q06367|CP1A1_CAVPO	155	1.00E-36	Cytochrome P450 1A1 OS=Cavia porcellus GN=CYP1A1 PE=1 SV=1	all1361	84.3	6.00E-16	COG2124	Cytochrome P450	K10438	0	739	ang:An08g00180	3-hydroxyphenylacetate 6-hydroxylase [EC:1.14.13.63]	-	-	-
Unigene10568_All	1924	494	28.3941	587	30.8124	gi|38566778|emb|CAE76089.1|	220	4.00E-55	related to DNA damage checkpoint protein rhp9 [Neurospora crassa]	sp|P87074|RHP9_SCHPO	82.8	8.00E-15	DNA repair protein rhp9 OS=Schizosaccharomyces pombe GN=rhp9 PE=1 SV=1	DR2600	50.8	8.00E-06	COG2340	Uncharacterized protein with SCP/PR1 domains	K06661	4.00E-40	168	afm:AFUA_5G04020	DNA repair protein RAD9	-	-	-
Unigene10569_All	1692	198	12.9411	149	8.8936	gi|295671272|ref|XP_002796183.1|	208	1.00E-118	glutamyl-tRNA synthetase [Paracoccidioides brasiliensis Pb01] >gi|226284316|gb|EEH39882.1| glutamyl-tRNA synthetase [Paracoccidioides brasiliensis Pb01]	sp|P46655|SYEC_YEAST	163	2.00E-93	Glutamyl-tRNA synthetase, cytoplasmic OS=Saccharomyces cerevisiae GN=GUS1 PE=1 SV=3	YGL245w	163	6.00E-94	COG0008	Glutamyl- and glutaminyl-tRNA synthetases	K01885	1.00E-114	206	cim:CIMG_03776	glutamyl-tRNA synthetase [EC:6.1.1.17]	-	-	-
Unigene1056_All	1526	1520	110.1528	1450	95.9634	gi|110287791|sp|Q4IJU0.1|POB3_GIBZE	845	0	RecName: Full=FACT complex subunit POB3; AltName: Full=Facilitates chromatin transcription complex subunit POB3	sp|Q4IJU0|POB3_GIBZE	845	0	FACT complex subunit POB3 OS=Gibberella zeae GN=POB3 PE=3 SV=1	SPBC609.05	456	5.00E-128	COG5165	Nucleosome-binding factor SPN, POB3 subunit	K09272	0	845	fgr:FG02518.1	structure-specific recognition protein 1	-	-	-
Unigene10570_All	1775	465	28.9708	562	31.9764	gi|8453185|gb|AAF75274.1|AF264758_1	372	1.00E-148	dynactin Arp1 p62 subunit RO2 [Neurospora crassa]	sp|Q5R7U7|DCTN4_PONAB	65.1	7.00E-19	Dynactin subunit 4 OS=Pongo abelii GN=DCTN4 PE=2 SV=1	--	--	--	--	--	K10426	2.00E-160	397	pan:PODANSg4585	dynactin 4	-	-	-
Unigene10571_All	1973	511	28.6418	472	24.1606	gi|240107958|gb|EER26132.1|	492	0	ABC1 family protein [Coccidioides posadasii C735 delta SOWgp]	sp|O60111|YG62_SCHPO	334	2.00E-115	ABC1 family protein C15C4.02 OS=Schizosaccharomyces pombe GN=SPBC15C4.02 PE=2 SV=1	SPBC15C4.02	334	6.00E-116	COG0661	Predicted unusual protein kinase	K08869	0	527	ncr:NCU04259	aarF domain-containing kinase	-	-	-
Unigene10572_All	3096	906	32.3619	866	28.2494	gi|261360121|gb|EEY22549.1|	1318	0	condensin subunit Cnd3 [Verticillium albo-atrum VaMs.102]	sp|Q10429|CND3_SCHPO	428	8.00E-119	Condensin complex subunit 3 OS=Schizosaccharomyces pombe GN=cnd3 PE=1 SV=1	SPCC188.03	428	2.00E-119	COG5218	Chromosome condensation complex Condensin, subunit G	K06678	0	1345	fgr:FG02510.1	condensin complex subunit 3	-	-	-
Unigene10573_All	1726	542	34.7268	300	17.5539	gi|296803575|ref|XP_002842640.1|	419	1.00E-115	chitinase [Arthroderma otae CBS 113480] >gi|238845990|gb|EEQ35652.1| chitinase [Microsporum canis CBS 113480]	sp|P09805|KTXA_KLULA	227	2.00E-58	Killer toxin subunits alpha/beta OS=Kluyveromyces lactis PE=1 SV=1	VC1073_2	53.1	1.00E-06	COG3325	Chitinase	K01183	1.00E-97	359	afm:AFUA_6G13720	chitinase [EC:3.2.1.14]	-	-	-
Unigene10574_All	1823	542	32.879	619	34.2923	gi|86158106|ref|YP_464891.1|	68.2	1.00E-16	PE-PGRS family protein [Anaeromyxobacter dehalogenans 2CP-C] >gi|85774617|gb|ABC81454.1| PE-PGRS family protein [Anaeromyxobacter dehalogenans 2CP-C]	sp|Q95JC9|PRP_PIG	69.3	2.00E-18	Basic proline-rich protein OS=Sus scrofa PE=1 SV=2	RSc2303	57.4	8.00E-08	COG4796	Type II secretory pathway, component HofQ	K02519	1.00E-11	73.9	fal:FRAAL5760	translation initiation factor IF-2	-	-	-
Unigene10575_All	1751	704	44.4624	672	38.7592	gi|189194645|ref|XP_001933661.1|	564	1.00E-158	ADP-ribosylation factor-binding protein GGA1 [Pyrenophora tritici-repentis Pt-1C-BFP] >gi|187979225|gb|EDU45851.1| ADP-ribosylation factor-binding protein GGA1 [Pyrenophora tritici-repentis Pt-1C-BFP]	sp|P38817|GGA2_YEAST	349	4.00E-95	ADP-ribosylation factor-binding protein GGA2 OS=Saccharomyces cerevisiae GN=GGA2 PE=1 SV=1	YPO2725	59.3	2.00E-08	COG3501	Uncharacterized protein conserved in bacteria	K12182	2.00E-18	96.3	ncr:NCU04015	hepatocyte growth factor-regulated tyrosine kinase substrate	-	-	-
Unigene10576_All	1801	827	50.7806	786	44.0759	gi|289772048|ref|ZP_06531426.1|	62.8	9.00E-08	bi-functional protein secreted alpha-amylase/dextrinase [Streptomyces lividans TK24] >gi|289702247|gb|EFD69676.1| bi-functional protein secreted alpha-amylase/dextrinase [Streptomyces lividans TK24]	sp|O10341|Y091_NPVOP	58.5	1.00E-07	Uncharacterized 29.3 kDa protein OS=Orgyia pseudotsugata multicapsid polyhedrosis virus GN=ORF92 PE=4 SV=1	--	--	--	--	--	--	--	--	--	--	-	-	-
Unigene10577_All	1853	803	47.9233	476	25.9432	gi|240110096|gb|EER28255.1|	528	1.00E-148	Bystin family protein [Coccidioides posadasii C735 delta SOWgp]	sp|O60071|YBB9_SCHPO	354	1.00E-96	Uncharacterized protein C13G1.09 OS=Schizosaccharomyces pombe GN=SPBC13G1.09 PE=1 SV=1	--	--	--	--	--	K01178	8.00E-10	67.8	sce:YIR019C	glucoamylase [EC:3.2.1.3]	-	-	-
Unigene10578_All	1904	330	19.167	523	27.7413	gi|259479836|tpe|CBF70424.1|	58.5	2.00E-06	TPA: SH3 domain protein (AFU_orthologue; AFUA_2G10320) [Aspergillus nidulans FGSC A4]	sp|A5GNJ0|IF2_SYNPW	57.4	4.00E-07	Translation initiation factor IF-2 OS=Synechococcus sp. (strain WH7803) GN=infB PE=3 SV=1	--	--	--	--	--	K02519	1.00E-06	57.4	syx:SynWH7803_2079	translation initiation factor IF-2	-	-	-
Unigene10579_All	2306	521	24.9853	384	16.8176	gi|242815729|ref|XP_002486627.1|	494	1.00E-137	phosphatidyl synthase [Talaromyces stipitatus ATCC 10500] >gi|218714966|gb|EED14389.1| phosphatidyl synthase [Talaromyces stipitatus ATCC 10500]	sp|O13899|YF38_SCHPO	209	9.00E-53	Uncharacterized CDP-alcohol phosphatidyltransferase class-I family protein C22A12.08c OS=Schizosaccharomyces pombe GN=SPAC22A12.08c PE=2 SV=1	SPAC22A12.08c_1	208	3.00E-53	COG0647	Predicted sugar phosphatases of the HAD superfamily	K01178	2.00E-18	97.1	sce:YIR019C	glucoamylase [EC:3.2.1.3]	-	-	-
Unigene1057_All	1234	598	53.5911	707	57.8624	gi|189197543|ref|XP_001935109.1|	233	3.00E-59	COP9 signalosome subunit 7 (CsnG) [Pyrenophora tritici-repentis Pt-1C-BFP] >gi|187981057|gb|EDU47683.1| COP9 signalosome subunit 7 (CsnG) [Pyrenophora tritici-repentis Pt-1C-BFP]	sp|Q7SGS1|CSN7A_NEUCR	219	2.00E-56	COP9 signalosome complex subunit 7a OS=Neurospora crassa GN=csn-7a PE=1 SV=1	Rv3876	67.4	5.00E-16	COG0455	ATPases involved in chromosome partitioning	K12180	2.00E-81	304	fgr:FG01502.1	COP9 signalosome complex subunit 7	-	-	-
Unigene10580_All	2857	588	22.7601	957	33.8294	gi|255947686|ref|XP_002564610.1|	574	1.00E-161	Pc22g05780 [Penicillium chrysogenum Wisconsin 54-1255] >gi|211591627|emb|CAP97866.1| Pc22g05780 [Penicillium chrysogenum Wisconsin 54-1255]	sp|A4RD35|SEC31_MAGGR	63.5	8.00E-09	Protein transport protein SEC31 OS=Magnaporthe grisea GN=SEC31 PE=3 SV=1	--	--	--	--	--	--	--	--	--	--	-	-	-
Unigene10581_All	544	133	27.037	100	18.5649	gi|302126345|emb|CBI71228.1|	64.7	3.00E-09	cytochrome oxidase subunit 1 [uncultured fungus]	sp|P20681|COX1_PODAN	63.2	1.00E-09	Cytochrome c oxidase subunit 1 OS=Podospora anserina GN=COI PE=3 SV=2	--	--	--	--	--	K02256	3.00E-09	63.2	pan:PoanfMp17	cytochrome c oxidase subunit I [EC:1.9.3.1]	-	-	-
Unigene10582_All	2688	1620	66.6488	1360	51.0978	gi|255939700|ref|XP_002560619.1|	664	0	Pc16g02470 [Penicillium chrysogenum Wisconsin 54-1255] >gi|211585242|emb|CAP92917.1| Pc16g02470 [Penicillium chrysogenum Wisconsin 54-1255]	sp|O74974|YQL1_SCHPO	457	2.00E-127	Uncharacterized protein C1827.01c OS=Schizosaccharomyces pombe GN=SPCC1827.01c PE=2 SV=1	YDR170c	51.2	9.00E-06	COG5307	SEC7 domain proteins	K01178	1.00E-06	57.8	sce:YIR019C	glucoamylase [EC:3.2.1.3]	-	-	-
Unigene10583_All	2271	332	16.1669	352	15.6537	gi|86158106|ref|YP_464891.1|	70.1	8.00E-10	PE-PGRS family protein [Anaeromyxobacter dehalogenans 2CP-C] >gi|85774617|gb|ABC81454.1| PE-PGRS family protein [Anaeromyxobacter dehalogenans 2CP-C]	sp|Q9H7T3|CJ095_HUMAN	59.7	9.00E-08	Uncharacterized protein C10orf95 OS=Homo sapiens GN=C10orf95 PE=2 SV=1	--	--	--	--	--	K02519	2.00E-06	57	sma:SAV_2551	translation initiation factor IF-2	-	-	-
Unigene10584_All	2330	714	33.8882	848	36.7563	gi|148910828|gb|ABR18480.1|	810	0	ste20-like protein [Fusarium oxysporum f. sp. phaseoli]	sp|Q7Z8E9|STE20_MAGGR	701	0	Serine/threonine-protein kinase MST20 OS=Magnaporthe grisea GN=MST20 PE=3 SV=2	YAR019c	85.1	5.00E-16	COG0515	Serine/threonine protein kinase	K04409	0	657	ncr:NCU03894	p21-activated kinase 1 [EC:2.7.11.1]	-	-	-
Unigene10585_All	2906	700	26.6384	858	29.8184	gi|240104791|gb|EER22986.1|	368	2.00E-99	ArfGAP family protein [Coccidioides posadasii C735 delta SOWgp]	sp|O74345|UCP3_SCHPO	171	2.00E-41	UBA domain-containing protein 3 OS=Schizosaccharomyces pombe GN=ucp3 PE=2 SV=1	SPBC21D10.05c	171	5.00E-42	COG5347	GTPase-activating protein that regulates ARFs (ADP-ribosylation factors), involved in ARF-mediated vesicular transport	K12486	7.00E-41	171	spo:SPBC21D10.05c	stromal membrane-associated protein	-	-	-
Unigene10586_All	2132	758	39.3177	1055	49.9755	gi|296811576|ref|XP_002846126.1|	156	8.00E-36	DUF1711 domain-containing protein [Arthroderma otae CBS 113480] >gi|238843514|gb|EEQ33176.1| DUF1711 domain-containing protein [Microsporum canis CBS 113480]	sp|Q9UF83|YM012_HUMAN	70.5	5.00E-11	Uncharacterized protein DKFZp434B061 OS=Homo sapiens PE=2 SV=2	Rv3876	67	1.00E-10	COG0455	ATPases involved in chromosome partitioning	--	--	--	--	--	-	-	-
Unigene10587_All	1925	687	39.4668	628	32.9474	gi|256730692|gb|EEU44043.1|	127	3.00E-27	hypothetical protein NECHADRAFT_89611 [Nectria haematococca mpVI 77-13-4]	--	--	--	--	--	--	--	--	--	--	--	--	--	--	-	-	-
Unigene10588_All	1996	713	39.5035	836	42.2998	gi|240279866|gb|EER43371.1|	374	1.00E-101	RMND5A protein [Ajellomyces capsulatus H143]	sp|Q6GLP4|RMD5A_XENLA	174	2.00E-42	Protein RMD5 homolog A OS=Xenopus laevis GN=rmnd5a PE=2 SV=1	SPBC29A3.03c	171	4.00E-42	COG5109	Uncharacterized conserved protein, contains RING Zn-finger	K01178	1.00E-21	107	sce:YIR019C	glucoamylase [EC:3.2.1.3]	-	-	-
Unigene10589_All	2571	628	27.0124	759	29.8148	gi|296808139|ref|XP_002844408.1|	307	3.00E-81	acriflavine sensitivity control protein acr-2 [Arthroderma otae CBS 113480] >gi|238843891|gb|EEQ33553.1| acriflavine sensitivity control protein acr-2 [Microsporum canis CBS 113480]	sp|P78704|ACR2_NEUCR	241	2.00E-62	Acriflavine sensitivity control protein acr-2 OS=Neurospora crassa GN=acr-2 PE=3 SV=3	SPBC28F2.12	68.9	4.00E-11	COG0086	DNA-directed RNA polymerase, beta' subunit/160 kD subunit	K01178	3.00E-27	126	sce:YIR019C	glucoamylase [EC:3.2.1.3]	-	-	-
Unigene1058_All	2123	1094	56.9867	1148	54.6115	gi|189199062|ref|XP_001935868.1|	624	1.00E-176	1-phosphatidylinositol-4,5-bisphosphate phosphodiesterase gamma 2 [Pyrenophora tritici-repentis Pt-1C-BFP] >gi|187982967|gb|EDU48455.1| 1-phosphatidylinositol-4,5-bisphosphate phosphodiesterase gamma 2 [Pyrenophora tritici-repentis Pt-1C-BFP]	sp|P40977|PLC1_SCHPO	182	1.00E-44	1-phosphatidylinositol-4,5-bisphosphate phosphodiesterase 1 OS=Schizosaccharomyces pombe GN=plc1 PE=1 SV=1	--	--	--	--	--	K01116	8.00E-47	191	yli:YALI0C04180g	1-phosphatidylinositol-4,5-bisphosphate phosphodiesterase [EC:3.1.4.11]	-	-	-
Unigene10590_All	3341	378	12.5119	627	18.9532	gi|189203115|ref|XP_001937893.1|	223	8.00E-95	YjeF domain containing protein [Pyrenophora tritici-repentis Pt-1C-BFP] >gi|187984992|gb|EDU50480.1| YjeF domain containing protein [Pyrenophora tritici-repentis Pt-1C-BFP]	sp|O94347|YCB3_SCHPO	187	5.00E-72	Uncharacterized protein C61.03 OS=Schizosaccharomyces pombe GN=SPCC61.03 PE=2 SV=1	SPCC61.03	187	1.00E-72	COG0063	Predicted sugar kinase	--	--	--	--	--	-	-	-
Unigene10591_All	3222	544	18.6715	849	26.6118	gi|40882251|emb|CAF06076.1|	251	4.00E-64	related to nicotinamide mononucleotide permease [Neurospora crassa]	sp|Q9FPQ6|GP1_CHLRE	112	2.00E-23	Vegetative cell wall protein gp1 OS=Chlamydomonas reinhardtii GN=GP1 PE=2 SV=1	SPAC11D3.18c	81.6	8.00E-15	COG0477	Permeases of the major facilitator superfamily	K11369	8.00E-40	168	ani:AN3929.2	retrograde regulation protein 2	-	-	-
Unigene10592_All	2598	555	23.6244	857	33.3145	gi|70982019|ref|XP_746538.1|	676	0	amino acid permease family protein [Aspergillus fumigatus Af293]	sp|P19807|HNM1_YEAST	214	3.00E-54	Choline transport protein OS=Saccharomyces cerevisiae GN=HNM1 PE=1 SV=1	YGL077c	214	8.00E-55	COG0531	Amino acid transporters	K01178	4.00E-45	185	sce:YIR019C	glucoamylase [EC:3.2.1.3]	-	-	-
Unigene10593_All	2566	1089	46.9329	1099	43.2547	gi|71000529|ref|XP_754948.1|	264	2.00E-68	ribosomal assembly complex component Ipi3 [Aspergillus fumigatus Af293] >gi|159127961|gb|EDP53076.1| WD repeat protein [Aspergillus fumigatus A1163]	sp|Q6C953|IPI3_YARLI	119	8.00E-26	Pre-rRNA-processing protein IPI3 OS=Yarrowia lipolytica GN=IPI3 PE=3 SV=1	SPAC13G7.08c	87	1.00E-16	COG2319	FOG: WD40 repeat	K03130	7.00E-08	62	ctp:CTRG_00410	transcription initiation factor TFIID subunit D4	-	-	-
Unigene10594_All	897	357	44.0131	399	44.9234	gi|121597563|ref|YP_990465.1|	63.2	3.00E-08	RemN protein [Burkholderia mallei SAVP1] >gi|121225361|gb|ABM48892.1| RemN protein [Burkholderia mallei SAVP1]	sp|Q8IYB3|SRRM1_HUMAN	56.2	3.00E-07	Serine/arginine repetitive matrix protein 1 OS=Homo sapiens GN=SRRM1 PE=1 SV=2	--	--	--	--	--	K13100	6.00E-08	60.1	ang:An01g05190	pre-mRNA-splicing factor CWC22	-	-	-
Unigene10595_All	228	441	213.8997	855	378.7245	gi|85078281|ref|XP_956143.1|	109	8.00E-23	ubiquitin-activating enzyme E1 1 [Neurospora crassa OR74A] >gi|28917192|gb|EAA26907.1| ubiquitin-activating enzyme E1 1 [Neurospora crassa OR74A] >gi|40882254|emb|CAF06079.1| probable ubiquitin-protein ligase (E1-like (ubiquitin-activating) enzym) [Neurospora crassa]	sp|P52495|UBA1_CANAL	87.4	2.00E-17	Ubiquitin-activating enzyme E1 1 (Fragment) OS=Candida albicans GN=UBA1 PE=3 SV=1	YKL210w	78.2	3.00E-15	COG0476	Dinucleotide-utilizing enzymes involved in molybdopterin and thiamine biosynthesis family 2	K03178	2.00E-25	116	fgr:FG09689.1	ubiquitin-activating enzyme E1 [EC:6.3.2.19]	-	-	-
Unigene10596_All	958	692	79.8816	700	73.7946	gi|261355757|gb|EEY18185.1|	324	7.00E-87	WD repeat-containing protein [Verticillium albo-atrum VaMs.102]	sp|O14301|YE85_SCHPO	159	4.00E-38	Uncharacterized WD repeat-containing protein C9G1.05 OS=Schizosaccharomyces pombe GN=SPAC9G1.05 PE=2 SV=1	all0283_3	82.8	8.00E-16	COG2319	FOG: WD40 repeat	K00908	5.00E-11	70.5	ava:Ava_4855	Ca2+/calmodulin-dependent protein kinase [EC:2.7.11.17]	-	-	-
Unigene10597_All	1019	218	23.6586	214	21.2096	gi|240110591|gb|EER28749.1|	73.9	2.00E-11	Protein kinase domain containing protein [Coccidioides posadasii C735 delta SOWgp]	--	--	--	--	--	--	--	--	--	K08282	7.00E-06	45.1	ang:An18g01210	non-specific serine/threonine protein kinase [EC:2.7.11.1]	-	-	-
Unigene10598_All	332	298	99.2623	182	55.3637	gi|261356236|gb|EEY18664.1|	179	7.00E-44	pyridoxal kinase [Verticillium albo-atrum VaMs.102]	sp|Q8K183|PDXK_MOUSE	89.4	6.00E-18	Pyridoxal kinase OS=Mus musculus GN=Pdxk PE=1 SV=1	SPAC6F6.11c	102	2.00E-22	COG2240	Pyridoxal/pyridoxine/pyridoxamine kinase	K00868	1.00E-45	183	ncr:NCU10351	pyridoxine kinase [EC:2.7.1.35]	-	-	-
Unigene10599_All	822	92	12.3772	237	29.1185	gi|238485876|ref|XP_002374176.1|	112	3.00E-23	stress responsive A/B barrel domain protein [Aspergillus flavus NRRL3357] >gi|220699055|gb|EED55394.1| stress responsive A/B barrel domain protein [Aspergillus flavus NRRL3357]	sp|Q02817|MUC2_HUMAN	55.5	4.00E-07	Mucin-2 OS=Homo sapiens GN=MUC2 PE=1 SV=2	--	--	--	--	--	--	--	--	--	--	-	-	-
Unigene1059_All	1342	187	15.4097	293	22.0499	--	--	--	--	--	--	--	--	--	--	--	--	--	--	--	--	--	--	-	-	-
Unigene105_All	1834	741	44.6812	968	53.305	gi|71001352|ref|XP_755357.1|	498	1.00E-139	NAD binding Rossmann fold oxidoreductase [Aspergillus fumigatus Af293]	sp|P40332|YISS_BACSU	165	1.00E-39	Uncharacterized oxidoreductase yisS OS=Bacillus subtilis GN=yisS PE=3 SV=2	BH2220	185	3.00E-46	COG0673	Predicted dehydrogenases and related proteins	K00010	5.00E-145	516	ang:An16g04750	myo-inositol 2-dehydrogenase [EC:1.1.1.18]	-	-	-
Unigene10600_All	1004	328	36.1282	381	38.3251	gi|86156673|ref|YP_463458.1|	63.5	2.00E-08	LigA [Anaeromyxobacter dehalogenans 2CP-C] >gi|85773184|gb|ABC80021.1| LigA [Anaeromyxobacter dehalogenans 2CP-C]	sp|O00268|TAF4_HUMAN	55.8	5.00E-07	Transcription initiation factor TFIID subunit 4 OS=Homo sapiens GN=TAF4 PE=1 SV=2	--	--	--	--	--	K02519	9.00E-06	53.1	xce:Xcel_1211	translation initiation factor IF-2	-	-	-
Unigene10601_All	978	353	39.9156	262	27.0554	gi|256735454|gb|EEU48800.1|	176	3.00E-42	hypothetical protein NECHADRAFT_75314 [Nectria haematococca mpVI 77-13-4]	--	--	--	--	--	--	--	--	--	--	--	--	--	--	-	-	-
Unigene10602_All	893	1136	140.6803	741	83.8029	gi|261352635|gb|EEY15063.1|	572	1.00E-161	coatomer subunit beta-1 [Verticillium albo-atrum VaMs.102]	sp|P35605|COPB2_BOVIN	380	9.00E-105	Coatomer subunit beta' OS=Bos taurus GN=COPB2 PE=1 SV=3	all0283_3	66.6	5.00E-11	COG2319	FOG: WD40 repeat	K05236	8.00E-19	96.3	pno:SNOG_03085	coatomer protein complex, subunit alpha (xenin)	-	-	-
Unigene10603_All	926	521	62.2204	718	78.3079	gi|121712820|ref|XP_001274021.1|	71.2	1.00E-10	hypothetical protein ACLA_010210 [Aspergillus clavatus NRRL 1] >gi|119402174|gb|EAW12595.1| hypothetical protein ACLA_010210 [Aspergillus clavatus NRRL 1]	--	--	--	--	--	--	--	--	--	--	--	--	--	--	-	-	-
Unigene10604_All	1583	420	29.341	297	18.9482	gi|27348379|dbj|BAC45397.1|	122	8.00E-26	bll0132 [Bradyrhizobium japonicum USDA 110]	sp|P0C728|LF3_EBVG	77.4	3.00E-13	Uncharacterized protein LF3 OS=Epstein-Barr virus (strain GD1) GN=LF3 PE=3 SV=1	YOR054c	63.2	1.00E-09	COG0452	Phosphopantothenoylcysteine synthetase/decarboxylase	K08300	4.00E-11	61.6	tgr:Tgr7_1353	ribonuclease E [EC:3.1.26.12]	-	-	-
Unigene10605_All	204	239	129.5609	172	85.1511	gi|256735309|gb|EEU48655.1|	58.9	1.00E-07	hypothetical protein NECHADRAFT_73392 [Nectria haematococca mpVI 77-13-4]	--	--	--	--	--	--	--	--	--	--	--	--	--	--	-	-	-
Unigene10606_All	981	1180	133.0207	1091	112.3176	gi|255954481|ref|XP_002567993.1|	224	1.00E-56	Pc21g09560 [Penicillium chrysogenum Wisconsin 54-1255] >gi|211589704|emb|CAP95853.1| Pc21g09560 [Penicillium chrysogenum Wisconsin 54-1255]	sp|O94317|YH5D_SCHPO	58.2	9.00E-08	Uncharacterized serine-rich protein C215.13 OS=Schizosaccharomyces pombe GN=SPBC215.13 PE=1 SV=1	--	--	--	--	--	--	--	--	--	--	-	-	-
Unigene10607_All	885	567	70.851	675	77.0287	gi|261358794|gb|EEY21222.1|	275	3.00E-72	DNA polymerase kappa [Verticillium albo-atrum VaMs.102]	sp|Q9QUG2|POLK_MOUSE	63.9	1.00E-09	DNA polymerase kappa OS=Mus musculus GN=Polk PE=1 SV=1	BMEII0656	56.2	7.00E-08	COG0389	Nucleotidyltransferase/DNA polymerase involved in DNA repair	K03511	5.00E-89	329	fgr:FG01406.1	DNA polymerase kappa subunit [EC:2.7.7.7]	-	-	-
Unigene10608_All	473	29	6.7802	30	6.4055	gi|115492865|ref|XP_001211060.1|	57.8	3.00E-07	predicted protein [Aspergillus terreus NIH2624] >gi|114197920|gb|EAU39620.1| predicted protein [Aspergillus terreus NIH2624]	--	--	--	--	--	--	--	--	--	--	--	--	--	--	-	-	-
Unigene10609_All	2296	567	27.3097	626	27.5356	gi|1420880|emb|CAA56315.1|	387	1.00E-105	chitinase [Hypocrea lixii]	sp|P40954|CHI3_CANAL	210	4.00E-53	Chitinase 3 OS=Candida albicans GN=CHT3 PE=3 SV=2	--	--	--	--	--	K01183	3.00E-86	322	ncr:NCU04500	chitinase [EC:3.2.1.14]	-	-	-
Unigene1060_All	276	733	293.6982	287	105.0183	gi|261358401|gb|EEY20829.1|	71.2	3.00E-11	eukaryotic translation initiation factor 3 [Verticillium albo-atrum VaMs.102]	sp|A7E5J5|EIF3L_SCLS1	69.3	7.00E-12	Eukaryotic translation initiation factor 3 subunit L OS=Sclerotinia sclerotiorum (strain ATCC 18683 / 1980 / Ss-1) GN=SS1G_00570 PE=3 SV=1	--	--	--	--	--	--	--	--	--	--	-	-	-
Unigene10610_All	1035	369	39.4269	366	35.7135	gi|169846333|ref|XP_001829882.1|	115	4.00E-24	protein kinase subdomain-containing protein PKL/CAK/CAK-fungal1 [Coprinopsis cinerea okayama7#130] >gi|116509071|gb|EAU91966.1| protein kinase subdomain-containing protein PKL/CAK/CAK-fungal1 [Coprinopsis cinerea okayama7#130]	--	--	--	--	--	--	--	--	--	--	--	--	--	--	-	-	-
Unigene10611_All	973	497	56.4872	460	47.746	gi|240106295|gb|EER24488.1|	264	9.00E-69	DNA / pantothenate metabolism flavoprotein [Coccidioides posadasii C735 delta SOWgp]	sp|P40506|YII3_YEAST	185	4.00E-46	Uncharacterized protein YIL083C OS=Saccharomyces cerevisiae GN=YIL083C PE=1 SV=1	YIL083c	185	9.00E-47	COG0452	Phosphopantothenoylcysteine synthetase/decarboxylase	K03582	5.00E-08	60.5	bpm:BURPS1710b_1520	exodeoxyribonuclease V beta subunit [EC:3.1.11.5]	-	-	-
Unigene10612_All	981	83	9.3565	98	10.089	gi|240273773|gb|EER37292.1|	95.5	6.00E-18	tousled-like kinase [Ajellomyces capsulatus H143]	--	--	--	--	--	--	--	--	--	--	--	--	--	--	-	-	-
Unigene10613_All	1181	290	27.1553	309	26.4241	gi|255948862|ref|XP_002565198.1|	265	7.00E-69	Pc22g12540 [Penicillium chrysogenum Wisconsin 54-1255] >gi|211592215|emb|CAP98542.1| Pc22g12540 [Penicillium chrysogenum Wisconsin 54-1255]	sp|Q0RDS4|IF2_FRAAA	63.2	4.00E-09	Translation initiation factor IF-2 OS=Frankia alni (strain ACN14a) GN=infB PE=3 SV=1	Rv2839c	51.6	3.00E-06	COG0532	Translation initiation factor 2 (IF-2; GTPase)	K02519	1.00E-08	63.2	fal:FRAAL5760	translation initiation factor IF-2	-	-	-
Unigene10614_All	1093	1854	187.5841	1369	126.4956	gi|261352880|gb|EEY15308.1|	334	6.00E-90	tRNA guanosine-2'-O-methyltransferase TRM11 [Verticillium albo-atrum VaMs.102]	sp|Q12463|TRM11_YEAST	213	1.00E-54	tRNA guanosine-2'-O-methyltransferase TRM11 OS=Saccharomyces cerevisiae GN=TRM11 PE=1 SV=1	YOL124c	213	4.00E-55	COG1041	Predicted DNA modification methylase	K11121	3.00E-73	277	ani:AN3647.2	NAD-dependent histone deacetylase SIR2 [EC:3.5.1.-]	-	-	-
Unigene10615_All	1065	645	66.9756	724	68.6564	gi|261357199|gb|EEY19627.1|	346	2.00E-93	glutathione transferase omega-1 [Verticillium albo-atrum VaMs.102]	sp|Q9N1F5|GSTO1_PIG	92.4	5.00E-18	Glutathione S-transferase omega-1 OS=Sus scrofa GN=GSTO1 PE=1 SV=2	NMB1953	63.2	8.00E-10	COG0625	Glutathione S-transferase	K00799	8.00E-83	309	mgr:MGG_05367	glutathione S-transferase [EC:2.5.1.18]	-	-	-
Unigene10616_All	1044	443	46.9256	541	52.3346	gi|261358694|gb|EEY21122.1|	355	3.00E-96	enoyl-CoA hydratase [Verticillium albo-atrum VaMs.102]	sp|Q9FPQ6|GP1_CHLRE	120	2.00E-26	Vegetative cell wall protein gp1 OS=Chlamydomonas reinhardtii GN=GP1 PE=2 SV=1	CC0947	191	1.00E-48	COG1024	Enoyl-CoA hydratase/carnithine racemase	K01692	9.00E-111	402	fgr:FG00704.1	enoyl-CoA hydratase [EC:4.2.1.17]	-	-	-
Unigene10617_All	787	467	65.6219	363	46.5826	gi|255944473|ref|XP_002563004.1|	146	1.00E-33	Pc20g04610 [Penicillium chrysogenum Wisconsin 54-1255] >gi|211587739|emb|CAP85790.1| Pc20g04610 [Penicillium chrysogenum Wisconsin 54-1255]	--	--	--	--	--	--	--	--	--	--	--	--	--	--	-	-	-
Unigene10618_All	1666	161	10.687	207	12.5484	gi|261357272|gb|EEY19700.1|	169	6.00E-40	steroid 5 alpha-reductase [Verticillium albo-atrum VaMs.102]	sp|Q9UT20|YFY8_SCHPO	98.6	1.00E-19	Uncharacterized protein C9.08c OS=Schizosaccharomyces pombe GN=SPAC9.08c PE=2 SV=1	all2748	41.6	6.00E-07	COG0666	FOG: Ankyrin repeat	K12343	2.00E-44	182	pan:PODANSg6407	3-oxo-5-alpha-steroid 4-dehydrogenase 1 [EC:1.3.99.5]	-	-	-
Unigene10619_All	775	241	34.3892	188	24.499	gi|255949604|ref|XP_002565569.1|	139	2.00E-31	hypothetical protein [Penicillium chrysogenum Wisconsin 54-1255] >gi|211592586|emb|CAP98943.1| hypothetical protein [Penicillium chrysogenum Wisconsin 54-1255]	--	--	--	--	--	--	--	--	--	--	--	--	--	--	-	-	-
Unigene1061_All	2193	1032	52.0412	1533	70.5985	gi|261355303|gb|EEY17731.1|	475	1.00E-132	phosphatase PSR1 [Verticillium albo-atrum VaMs.102]	sp|Q07949|PSR2_YEAST	289	7.00E-77	Probable phosphatase PSR2 OS=Saccharomyces cerevisiae GN=PSR2 PE=1 SV=1	YLR019w	289	2.00E-77	COG5190	TFIIF-interacting CTD phosphatases, including NLI-interacting factor	--	--	--	--	--	-	-	-
Unigene10620_All	942	879	103.1916	1373	147.2014	gi|255937145|ref|XP_002559599.1|	78.2	9.00E-13	Pc13g11820 [Penicillium chrysogenum Wisconsin 54-1255] >gi|211584219|emb|CAP92251.1| Pc13g11820 [Penicillium chrysogenum Wisconsin 54-1255]	sp|Q9C105|YKT4_SCHPO	54.7	9.00E-07	Chitinase-like protein PB1E7.04c OS=Schizosaccharomyces pombe GN=SPAPB1E7.04c PE=2 SV=1	--	--	--	--	--	--	--	--	--	--	-	-	-
Unigene10621_All	991	426	47.5382	753	76.7385	gi|261359462|gb|EEY21890.1|	189	4.00E-46	hexokinase-1 [Verticillium albo-atrum VaMs.102]	sp|Q4U3Y2|HXK1_ASPFU	108	6.00E-23	Hexokinase-1 OS=Aspergillus fumigatus GN=hxkA PE=2 SV=1	SPAC24H6.04	54.7	2.00E-07	COG5026	Hexokinase	K00844	3.00E-49	197	fgr:FG08399.1	hexokinase [EC:2.7.1.1]	-	-	-
Unigene10622_All	796	488	67.7974	333	42.2497	gi|255952474|ref|XP_002566990.1|	241	4.00E-62	Pc17g00280 [Penicillium chrysogenum Wisconsin 54-1255] >gi|211586493|emb|CAP79315.1| Pc17g00280 [Penicillium chrysogenum Wisconsin 54-1255]	sp|P41892|CDC7_SCHPO	65.5	4.00E-10	Cell division control protein 7 OS=Schizosaccharomyces pombe GN=cdc7 PE=1 SV=1	SP1732_1	66.2	6.00E-11	COG0515	Serine/threonine protein kinase	K08884	5.00E-13	76.6	afo:Afer_0870	serine/threonine protein kinase, bacterial [EC:2.7.11.1]	-	-	-
Unigene10623_All	1001	62	6.8496	69	6.9616	--	--	--	--	--	--	--	--	--	--	--	--	--	--	--	--	--	--	-	-	-
Unigene10624_All	895	219	27.06	266	30.0159	gi|74696690|sp|Q7SEK8.1|DPH4_NEUCR	137	1.00E-30	RecName: Full=Diphthamide biosynthesis protein 4	sp|Q4I7G0|DPH4_GIBZE	186	2.00E-46	Diphthamide biosynthesis protein 4 OS=Gibberella zeae GN=DPH4 PE=3 SV=2	YJR097w	77.8	2.00E-14	COG2214	DnaJ-class molecular chaperone	K00428	6.00E-27	123	ani:AN1630.2	cytochrome c peroxidase [EC:1.11.1.5]	-	-	-
Unigene10625_All	867	1048	133.6745	838	97.6151	--	--	--	--	--	--	--	--	--	--	--	--	--	--	--	--	--	--	-	-	-
Unigene10626_All	831	47	6.2547	87	10.5733	gi|116207892|ref|XP_001229755.1|	46.6	6.00E-16	hypothetical protein CHGG_03239 [Chaetomium globosum CBS 148.51] >gi|88183836|gb|EAQ91304.1| hypothetical protein CHGG_03239 [Chaetomium globosum CBS 148.51]	--	--	--	--	--	--	--	--	--	--	--	--	--	--	-	-	-
Unigene10627_All	884	237	29.6485	211	24.1058	gi|261353103|gb|EEY15531.1|	57.4	1.00E-06	major facilitator superfamily domain-containing protein [Verticillium albo-atrum VaMs.102]	--	--	--	--	--	--	--	--	--	--	--	--	--	--	-	-	-
Unigene10628_All	911	99	12.0177	63	6.9842	gi|261351579|gb|EEY14007.1|	91.7	7.00E-17	COPII coat assembly protein SEC16 [Verticillium albo-atrum VaMs.102]	sp|Q2GXM1|SEC16_CHAGB	91.7	6.00E-18	COPII coat assembly protein SEC16 OS=Chaetomium globosum GN=SEC16 PE=3 SV=1	--	--	--	--	--	K03407	9.00E-07	56.2	htu:Htur_0958	two-component system, chemotaxis family, sensor kinase CheA [EC:2.7.13.3]	-	-	-
Unigene10629_All	816	627	84.9735	474	58.6652	gi|28950080|emb|CAD70833.1|	86.7	2.00E-15	related to ribosomal protein s25 [Neurospora crassa]	sp|Q4WK56|U390_ASPFU	63.5	2.00E-09	UPF0390 protein AFUA_1G03640 OS=Aspergillus fumigatus GN=AFUA_1G03640 PE=3 SV=1	--	--	--	--	--	--	--	--	--	--	-	-	-
Unigene1062_All	1925	453	26.024	1019	53.4608	gi|255952805|ref|XP_002567155.1|	264	2.00E-68	Pc21g00820 [Penicillium chrysogenum Wisconsin 54-1255] >gi|211588866|emb|CAP94979.1| Pc21g00820 [Penicillium chrysogenum Wisconsin 54-1255]	sp|P08640|MUC1_YEAST	98.6	1.00E-19	Flocculation protein FLO11 OS=Saccharomyces cerevisiae GN=MUC1 PE=1 SV=2	YPO2725	64.3	7.00E-10	COG3501	Uncharacterized protein conserved in bacteria	K01178	5.00E-19	98.6	sce:YIR019C	glucoamylase [EC:3.2.1.3]	-	-	-
Unigene10630_All	1349	594	48.6946	483	36.1599	gi|38636470|emb|CAE82005.1|	281	7.00E-74	related to folylpolyglutamate synthetase [Neurospora crassa]	sp|O13492|FOLE_NEUCR	208	8.00E-53	Folylpolyglutamate synthase OS=Neurospora crassa GN=met-6 PE=3 SV=2	YOR241w	191	3.00E-48	COG0285	Folylpolyglutamate synthase	K01930	1.00E-59	233	afm:AFUA_4G08060	folylpolyglutamate synthase [EC:6.3.2.17]	-	-	-
Unigene10631_All	905	66	8.065	44	4.9102	gi|289613312|emb|CBI59725.1|	40	3.00E-06	unnamed protein product [Sordaria macrospora]	--	--	--	--	--	--	--	--	--	--	--	--	--	--	-	-	-
Unigene10632_All	813	302	41.0793	264	32.7948	gi|261204201|ref|XP_002629314.1|	174	5.00E-42	mRNA splicing protein [Ajellomyces dermatitidis SLH14081] >gi|239587099|gb|EEQ69742.1| mRNA splicing protein [Ajellomyces dermatitidis SLH14081] >gi|239614348|gb|EEQ91335.1| mRNA splicing protein [Ajellomyces dermatitidis ER-3]	sp|O74970|PRP39_SCHPO	144	9.00E-34	Pre-mRNA-processing factor 39 OS=Schizosaccharomyces pombe GN=prp39 PE=2 SV=1	YDR235w	55.1	1.00E-07	COG0457	FOG: TPR repeat	K13217	1.00E-54	215	fgr:FG01244.1	pre-mRNA-processing factor 39	-	-	-
Unigene10633_All	812	639	87.0264	920	114.4258	gi|261354083|gb|EEY16511.1|	171	8.00E-41	protein tyrosine phosphatase [Verticillium albo-atrum VaMs.102]	sp|O14346|YNQF_SCHPO	112	2.00E-24	Uncharacterized protein C19C2.15c OS=Schizosaccharomyces pombe GN=SPBC19C2.15c PE=2 SV=2	SPBC19C2.15c	112	6.00E-25	COG5198	Protein tyrosine phosphatase-like protein (contains Pro instead of catalytic Arg)	K10703	2.00E-43	177	fgr:FG07304.1	3-hydroxy acyl-CoA dehydratase [EC:4.2.1.-]	-	-	-
Unigene10634_All	916	98	11.8314	49	5.4025	gi|296280696|gb|ADH04639.1|	47	4.00E-07	TgaA [Sorangium cellulosum]	--	--	--	--	--	--	--	--	--	--	--	--	--	--	-	-	-
Unigene10635_All	864	684	87.5485	491	57.3931	gi|85084169|ref|XP_957257.1|	309	2.00E-82	mitochondrial import inner membrane translocase subunit tim23 [Neurospora crassa OR74A] >gi|13447149|gb|AAK26640.1|AF343071_1 TIM23 [Neurospora crassa] >gi|13447157|gb|AAK26644.1|AF343075_1 TIM23 [Neurospora crassa] >gi|28918346|gb|EAA28021.1| mitochondrial import inner membrane translocase subunit tim23 [Neurospora crassa OR74A]	sp|Q9USM7|TIM23_SCHPO	194	8.00E-49	Mitochondrial import inner membrane translocase subunit tim23 OS=Schizosaccharomyces pombe GN=tim23 PE=2 SV=1	SPCC16A11.09c	194	2.00E-49	COG5596	Mitochondrial import inner membrane translocase, subunit TIM22	K03466	3.00E-08	61.2	bmj:BMULJ_02308	DNA segregation ATPase FtsK/SpoIIIE, S-DNA-T family	-	-	-
Unigene10636_All	897	151	18.6162	133	14.9745	gi|296806521|ref|XP_002844070.1|	90.1	2.00E-16	phosphotransferase family protein [Arthroderma otae CBS 113480] >gi|238845372|gb|EEQ35034.1| phosphotransferase family protein [Microsporum canis CBS 113480]	--	--	--	--	--	--	--	--	--	--	--	--	--	--	-	-	-
Unigene10637_All	871	916	116.3011	935	108.4141	gi|255949606|ref|XP_002565570.1|	136	2.00E-30	Pc22g16560 [Penicillium chrysogenum Wisconsin 54-1255] >gi|211592587|emb|CAP98944.1| Pc22g16560 [Penicillium chrysogenum Wisconsin 54-1255]	--	--	--	--	--	--	--	--	--	--	--	--	--	--	-	-	-
Unigene10638_All	931	59	7.0082	156	16.9226	gi|296809565|ref|XP_002845121.1|	82.4	4.00E-14	hexose transporter HXT11 [Arthroderma otae CBS 113480] >gi|238844604|gb|EEQ34266.1| hexose transporter HXT11 [Microsporum canis CBS 113480]	--	--	--	--	--	--	--	--	--	--	--	--	--	--	-	-	-
Unigene10639_All	895	240	29.6548	194	21.8913	--	--	--	--	--	--	--	--	--	--	--	--	--	--	--	--	--	--	-	-	-
Unigene1063_All	1929	427	24.4795	522	27.3294	gi|256725987|gb|EEU39349.1|	204	3.00E-50	N-acetyltransferase [Nectria haematococca mpVI 77-13-4]	sp|P79081|ATS1_SCHPO	103	4.00E-21	N-acetyltransferase ats1 OS=Schizosaccharomyces pombe GN=ats1 PE=2 SV=1	PA0478	133	1.00E-30	COG0454	Histone acetyltransferase HPA2 and related acetyltransferases	K00680	3.00E-33	145	afm:AFUA_4G02980	[EC:2.3.1.-]	-	-	-
Unigene10640_All	1152	619	59.4216	472	41.3792	gi|296808687|ref|XP_002844682.1|	55.5	8.00E-06	extensin [Arthroderma otae CBS 113480] >gi|238844165|gb|EEQ33827.1| extensin [Microsporum canis CBS 113480]	--	--	--	--	--	--	--	--	--	--	--	--	--	--	-	-	-
Unigene10641_All	892	161	19.9603	206	23.3235	gi|163845799|ref|YP_001633843.1|	42.7	3.00E-06	beta strand repeat-containing protein [Chloroflexus aurantiacus J-10-fl] >gi|222523509|ref|YP_002567979.1| autotransporter-associated beta strand repeat protein [Chloroflexus sp. Y-400-fl] >gi|163667088|gb|ABY33454.1| autotransporter-associated beta strand repeat protein [Chloroflexus aurantiacus J-10-fl] >gi|222447388|gb|ACM51654.1| autotransporter-associated beta strand repeat protein [Chlorofl…	sp|Q9Y3S1|WNK2_HUMAN	54.7	8.00E-07	Serine/threonine-protein kinase WNK2 OS=Homo sapiens GN=WNK2 PE=1 SV=4	--	--	--	--	--	--	--	--	--	--	-	-	-
Unigene10642_All	1045	160	16.9321	184	17.7825	gi|83722605|ref|YP_443883.1|	102	5.00E-20	large tegument protein [Papiine herpesvirus 2] >gi|75905758|gb|ABA29290.1| UL36 [Papiine herpesvirus 2]	sp|Q02817|MUC2_HUMAN	102	6.00E-21	Mucin-2 OS=Homo sapiens GN=MUC2 PE=1 SV=2	YPO2725	68.6	2.00E-11	COG3501	Uncharacterized protein conserved in bacteria	K02330	3.00E-13	78.2	tbr:Tb927.5.2790	DNA polymerase beta subunit [EC:2.7.7.7 4.2.99.-]	-	-	-
Unigene10643_All	896	142	17.5262	212	23.8957	--	--	--	--	--	--	--	--	--	--	--	--	--	--	--	--	--	--	-	-	-
Unigene10644_All	890	423	52.5602	210	23.8299	--	--	--	--	--	--	--	--	--	--	--	--	--	--	--	--	--	--	-	-	-
Unigene10645_All	829	99	13.2065	65	7.9186	gi|86158106|ref|YP_464891.1|	55.5	5.00E-06	PE-PGRS family protein [Anaeromyxobacter dehalogenans 2CP-C] >gi|85774617|gb|ABC81454.1| PE-PGRS family protein [Anaeromyxobacter dehalogenans 2CP-C]	sp|Q02817|MUC2_HUMAN	58.9	4.00E-08	Mucin-2 OS=Homo sapiens GN=MUC2 PE=1 SV=2	--	--	--	--	--	--	--	--	--	--	-	-	-
Unigene10646_All	886	469	58.539	520	59.2737	gi|255937217|ref|XP_002559635.1|	96.3	3.00E-18	Pc13g12190 [Penicillium chrysogenum Wisconsin 54-1255] >gi|211584255|emb|CAP92288.1| Pc13g12190 [Penicillium chrysogenum Wisconsin 54-1255]	sp|Q9S8M0|LECT_SOLTU	65.9	4.00E-10	Chitin-binding lectin 1 OS=Solanum tuberosum PE=1 SV=2	--	--	--	--	--	K08884	3.00E-07	57.8	fra:Francci3_4185	serine/threonine protein kinase, bacterial [EC:2.7.11.1]	-	-	-
Unigene10647_All	903	679	83.155	558	62.4078	--	--	--	--	--	--	--	--	--	--	--	--	--	--	--	--	--	--	-	-	-
Unigene10648_All	1005	250	27.5093	309	31.0516	gi|259485320|tpe|CBF82240.1|	64.7	1.00E-08	TPA: Putative C2H2 finger domain transcription factor (Eurofung) [Aspergillus nidulans FGSC A4] >gi|259488060|tpe|CBF87228.1| TPA: Putative C2H2 finger domain transcription factor (Eurofung) [Aspergillus nidulans FGSC A4]	--	--	--	--	--	--	--	--	--	K09238	7.00E-06	53.5	pic:PICST_85279	metallothionein expression activator	-	-	-
Unigene10649_All	1166	646	61.2689	746	64.6149	gi|261359407|gb|EEY21835.1|	143	2.00E-32	VHS domain-containing protein [Verticillium albo-atrum VaMs.102]	--	--	--	--	--	--	--	--	--	--	--	--	--	--	-	-	-
Unigene1064_All	1658	730	48.6905	726	44.2226	gi|86156673|ref|YP_463458.1|	100	5.00E-19	LigA [Anaeromyxobacter dehalogenans 2CP-C] >gi|85773184|gb|ABC80021.1| LigA [Anaeromyxobacter dehalogenans 2CP-C]	sp|Q9UF83|YM012_HUMAN	85.5	1.00E-15	Uncharacterized protein DKFZp434B061 OS=Homo sapiens PE=2 SV=2	DRA0212	52.8	2.00E-06	COG2377	Predicted molecular chaperone distantly related to HSP70-fold metalloproteases	K11901	6.00E-12	74.7	bpm:BURPS1710b_A1695	type VI secretion system protein ImpB	-	-	-
Unigene10650_All	1068	323	33.4455	570	53.9009	gi|13570027|gb|AAG29497.2|AF290182_1	342	3.00E-92	tetrahydroxynaphthalene reductase [Magnaporthe grisea] >gi|57639516|gb|AAW55622.1| 1,3,6,8-tetrahydroxynaphthalene reductase [Magnaporthe grisea]	sp|Q00791|STCU_EMENI	266	2.00E-70	Versicolorin reductase OS=Emericella nidulans GN=stcU PE=3 SV=2	BS_fabG	162	1.00E-39	COG1028	Dehydrogenases with different specificities (related to short-chain alcohol dehydrogenases)	K00059	2.00E-99	364	ssl:SS1G_13315	3-oxoacyl-[acyl-carrier protein] reductase [EC:1.1.1.100]	-	-	-
Unigene10651_All	1408	496	38.957	547	39.2353	--	--	--	--	--	--	--	--	--	--	--	--	--	--	--	--	--	--	-	-	-
Unigene10652_All	439	702	176.8394	1590	365.7841	--	--	--	--	--	--	--	--	--	--	--	--	--	--	--	--	--	--	-	-	-
Unigene10653_All	1335	300	24.8511	388	29.3523	--	--	--	--	--	--	--	--	--	--	--	--	--	--	--	--	--	--	-	-	-
Unigene10654_All	1607	339	23.3287	408	25.6411	gi|110808266|sp|Q4I0K3.1|GPI18_GIBZE	491	1.00E-137	RecName: Full=GPI mannosyltransferase 2; AltName: Full=GPI mannosyltransferase II; Short=GPI-MT-II; AltName: Full=Glycosylphosphatidylinositol-anchor biosynthesis protein 18	sp|Q4I0K3|GPI18_GIBZE	491	5.00E-138	GPI mannosyltransferase 2 OS=Gibberella zeae GN=GPI18 PE=3 SV=1	SPAC18B11.05	161	3.00E-39	COG5542	Predicted integral membrane protein	K07542	1.00E-137	491	fgr:FG09255.1	phosphatidylinositol glycan, class V [EC:2.4.1.-]	-	-	-
Unigene10655_All	2680	409	16.877	553	20.8393	gi|240104792|gb|EER22987.1|	367	2.00E-99	FtsJ-like methyltransferase family protein [Coccidioides posadasii C735 delta SOWgp]	sp|Q6C2Y6|MCA1_YARLI	87	7.00E-27	Metacaspase-1 OS=Yarrowia lipolytica GN=MCA1 PE=3 SV=1	Rv1078	62	5.00E-09	COG1714	Predicted membrane protein/domain	K12619	6.00E-12	75.5	ncr:NCU01643	5'-3' exoribonuclease 2 [EC:3.1.13.-]	-	-	-
Unigene10656_All	1599	493	34.0961	350	22.1061	gi|239610594|gb|EEQ87581.1|	706	0	small nucleolar ribonucleoprotein complex subunit [Ajellomyces dermatitidis ER-3]	sp|Q9P4X3|UTP7_SCHPO	500	1.00E-140	Probable U3 small nucleolar RNA-associated protein 7 OS=Schizosaccharomyces pombe GN=utp7 PE=2 SV=1	all0283_3	50.8	7.00E-06	COG2319	FOG: WD40 repeat	K03130	1.00E-10	70.1	tva:TVAG_206920	transcription initiation factor TFIID subunit D4	-	-	-
Unigene10657_All	357	80	24.7815	78	22.0657	gi|70984635|ref|XP_747824.1|	56.2	1.00E-11	actin associated protein Wsp1 [Aspergillus fumigatus Af293]	sp|Q12446|LAS17_YEAST	44.7	4.00E-11	Proline-rich protein LAS17 OS=Saccharomyces cerevisiae GN=LAS17 PE=1 SV=1	Rv1078	51.6	3.00E-07	COG1714	Predicted membrane protein/domain	K05747	1.00E-09	63.5	mbr:MONBRDRAFT_38251	Wiskott-Aldrich syndrome protein	-	-	-
Unigene10658_All	2796	426	16.8492	463	16.7238	gi|261356568|gb|EEY18996.1|	113	8.00E-23	HMG box protein [Verticillium albo-atrum VaMs.102]	sp|Q870J1|STE11_PNECA	63.2	1.00E-08	HMG-box protein STE11 OS=Pneumocystis carinii PE=1 SV=1	--	--	--	--	--	--	--	--	--	--	-	-	-
Unigene10659_All	1468	260	19.5864	332	22.8404	gi|29839423|sp|Q9Y7G8.1|CUTI_PYRBR	139	6.00E-31	RecName: Full=Cutinase; AltName: Full=Cutin hydrolase; Flags: Precursor >gi|4582736|emb|CAB40372.1| cutinase [Pyrenopeziza brassicae]	sp|Q9Y7G8|CUTI_PYRBR	139	5.00E-32	Cutinase OS=Pyrenopeziza brassicae PE=3 SV=1	Cgl1939	44.7	1.00E-07	COG0532	Translation initiation factor 2 (IF-2; GTPase)	K08095	5.00E-26	121	mgr:MGG_05798	cutinase [EC:3.1.1.74]	-	-	-
Unigene1065_All	2412	622	28.518	552	23.1129	gi|4325024|gb|AAD17221.1|	743	0	cAMP-dependent protein kinase catalytic subunit [Metarhizium anisopliae]	sp|P06245|KAPB_YEAST	476	4.00E-133	cAMP-dependent protein kinase type 2 OS=Saccharomyces cerevisiae GN=TPK2 PE=1 SV=2	SPAC17G8.14c_2	218	5.00E-56	COG0515	Serine/threonine protein kinase	K04345	0	713	fgr:FG07251.1	protein kinase A [EC:2.7.11.11]	-	-	-
Unigene10660_All	1433	360	27.7819	396	27.9088	gi|255944767|ref|XP_002563151.1|	108	8.00E-22	Pc20g06220 [Penicillium chrysogenum Wisconsin 54-1255] >gi|211587886|emb|CAP85951.1| Pc20g06220 [Penicillium chrysogenum Wisconsin 54-1255]	sp|P47172|YJ9I_YEAST	73.2	4.00E-12	Uncharacterized protein YJR141W OS=Saccharomyces cerevisiae GN=YJR141W PE=1 SV=1	YJR141w	73.2	1.00E-12	COG5629	Predicted metal-binding protein	--	--	--	--	--	-	-	-
Unigene10661_All	1510	488	35.7396	377	25.2149	gi|84620620|gb|ABC59463.1|	530	1.00E-148	beta-(1, 3)-D-glucan synthase [Nectria haematococca mpVI] >gi|256721637|gb|EEU35034.1| glycosyltransferase family 48 [Nectria haematococca mpVI 77-13-4]	sp|A2QLK4|FKS1_ASPNC	400	1.00E-110	1,3-beta-glucan synthase component FKS1 OS=Aspergillus niger (strain CBS 513.88 / FGSC A1513) GN=fksA PE=3 SV=1	--	--	--	--	--	K00706	2.00E-134	481	pan:PODANSg1678	1,3-beta-glucan synthase [EC:2.4.1.34]	-	-	-
Unigene10662_All	1542	212	15.204	203	13.2955	gi|86156673|ref|YP_463458.1|	84	3.00E-14	LigA [Anaeromyxobacter dehalogenans 2CP-C] >gi|85773184|gb|ABC80021.1| LigA [Anaeromyxobacter dehalogenans 2CP-C]	sp|Q3AZB7|IF2_SYNS9	82	1.00E-14	Translation initiation factor IF-2 OS=Synechococcus sp. (strain CC9902) GN=infB PE=3 SV=1	DR0479	62.4	2.00E-09	COG0744	Membrane carboxypeptidase (penicillin-binding protein)	K02519	3.00E-14	82	sye:Syncc9902_0592	translation initiation factor IF-2	-	-	-
Unigene10663_All	1465	471	35.5541	270	18.6131	gi|99077761|emb|CAK18547.1|	83.2	5.00E-14	cell surface flocculin [Saccharomyces cerevisiae]	sp|Q02817|MUC2_HUMAN	88.2	1.00E-16	Mucin-2 OS=Homo sapiens GN=MUC2 PE=1 SV=2	--	--	--	--	--	K01178	3.00E-11	72	sce:YIR019C	glucoamylase [EC:3.2.1.3]	-	-	-
Unigene10664_All	1657	485	32.3687	445	27.1225	gi|259488910|tpe|CBF88743.1|	587	1.00E-165	TPA: WD repeat protein (AFU_orthologue; AFUA_1G14670) [Aspergillus nidulans FGSC A4]	sp|O42858|SWD1_SCHPO	326	3.00E-88	Set1 complex component swd1 OS=Schizosaccharomyces pombe GN=swd1 PE=2 SV=2	YAR003w	233	6.00E-61	COG2319	FOG: WD40 repeat	K12857	6.00E-06	54.7	cho:Chro.40358	Prp8 binding protein	-	-	-
Unigene10665_All	1736	181	11.5302	248	14.4276	gi|163845799|ref|YP_001633843.1|	146	5.00E-33	beta strand repeat-containing protein [Chloroflexus aurantiacus J-10-fl] >gi|222523509|ref|YP_002567979.1| autotransporter-associated beta strand repeat protein [Chloroflexus sp. Y-400-fl] >gi|163667088|gb|ABY33454.1| autotransporter-associated beta strand repeat protein [Chloroflexus aurantiacus J-10-fl] >gi|222447388|gb|ACM51654.1| autotransporter-associated beta strand repeat protein [Chlorofl…	sp|Q02817|MUC2_HUMAN	147	3.00E-34	Mucin-2 OS=Homo sapiens GN=MUC2 PE=1 SV=2	SPBC28F2.12	80.1	1.00E-14	COG0086	DNA-directed RNA polymerase, beta' subunit/160 kD subunit	K01178	6.00E-28	127	sce:YIR019C	glucoamylase [EC:3.2.1.3]	-	-	-
Unigene10666_All	1626	966	65.6996	849	52.7326	gi|18101632|gb|AAL14200.2|	788	0	transcriptional adaptor-like protein [Hypocrea jecorina]	sp|Q02336|ADA2_YEAST	320	2.00E-86	Transcriptional adapter 2 OS=Saccharomyces cerevisiae GN=ADA2 PE=1 SV=1	YDR448w	320	4.00E-87	COG5114	Histone acetyltransferase complex SAGA/ADA, subunit ADA2	K11314	0	738	pan:PODANSg7600	transcriptional adapter 2-alpha	-	-	-
Unigene10667_All	1704	294	19.0803	416	24.6556	--	--	--	--	--	--	--	--	--	--	--	--	--	--	--	--	--	--	-	-	-
Unigene10668_All	1482	482	35.9671	494	33.6644	gi|261353914|gb|EEY16342.1|	311	7.00E-83	PHO85 cyclin-7 [Verticillium albo-atrum VaMs.102]	sp|P40038|PCL6_YEAST	122	7.00E-27	PHO85 cyclin-6 OS=Saccharomyces cerevisiae GN=PCL6 PE=1 SV=1	Rv3876	57.4	6.00E-08	COG0455	ATPases involved in chromosome partitioning	K01178	2.00E-12	76.3	sce:YIR019C	glucoamylase [EC:3.2.1.3]	-	-	-
Unigene10669_All	1527	311	22.5231	325	21.495	gi|71000160|ref|XP_754797.1|	458	1.00E-127	F-box and JmjC domain protein [Aspergillus fumigatus Af293]	sp|Q67XX3|FB252_ARATH	256	3.00E-67	F-box protein At5g06550 OS=Arabidopsis thaliana GN=At5g06550 PE=2 SV=1	--	--	--	--	--	--	--	--	--	--	-	-	-
Unigene1066_All	2694	1034	42.4453	1279	47.9474	gi|255945693|ref|XP_002563614.1|	590	1.00E-166	Pc20g11250 [Penicillium chrysogenum Wisconsin 54-1255] >gi|211588349|emb|CAP86454.1| Pc20g11250 [Penicillium chrysogenum Wisconsin 54-1255]	sp|Q9UTN0|YII3_SCHPO	114	4.00E-24	Uncharacterized transcriptional regulatory protein C139.03 OS=Schizosaccharomyces pombe GN=SPAC139.03 PE=2 SV=1	--	--	--	--	--	K09247	1.00E-07	61.2	kla:KLLA0F22990g	heme activator protein 1	-	-	-
Unigene10670_All	1509	540	39.5741	297	19.8774	gi|261357562|gb|EEY19990.1|	281	1.00E-73	rRNA-processing protein UTP23 [Verticillium albo-atrum VaMs.102]	sp|O74862|UTP23_SCHPO	201	2.00E-50	rRNA-processing protein utp23 OS=Schizosaccharomyces pombe GN=utp23 PE=2 SV=1	SPCC18.12c	201	4.00E-51	COG1412	Uncharacterized proteins of PilT N-term./Vapc superfamily	K07158	5.00E-50	201	spo:SPCC18.12c		-	-	-
Unigene10671_All	1618	214	14.6265	287	17.9141	--	--	--	--	--	--	--	--	--	--	--	--	--	--	--	--	--	--	-	-	-
Unigene10672_All	1666	520	34.5171	508	30.795	gi|256721256|gb|EEU34664.1|	139	5.00E-31	predicted protein [Nectria haematococca mpVI 77-13-4]	--	--	--	--	--	--	--	--	--	--	--	--	--	--	-	-	-
Unigene10673_All	1666	598	39.6947	490	29.7039	--	--	--	--	--	--	--	--	--	--	--	--	--	--	--	--	--	--	-	-	-
Unigene10674_All	224	557	274.9879	657	296.2167	gi|85090147|ref|XP_958279.1|	92	1.00E-17	ATP-dependent Clp protease proteolytic subunit 1 [Neurospora crassa OR74A] >gi|28919624|gb|EAA29043.1| ATP-dependent Clp protease proteolytic subunit 1 [Neurospora crassa OR74A] >gi|28950018|emb|CAD70773.1| related to endopeptidase Clp [Neurospora crassa]	sp|B3CLB1|CLPP_WOLPP	51.2	2.00E-06	ATP-dependent Clp protease proteolytic subunit OS=Wolbachia pipientis subsp. Culex pipiens (strain wPip) GN=clpP PE=3 SV=1	--	--	--	--	--	K01358	1.00E-23	110	fgr:FG02058.1	ATP-dependent Clp protease, protease subunit [EC:3.4.21.92]	-	-	-
Unigene10675_All	1634	304	20.5744	688	42.5235	gi|261357268|gb|EEY19696.1|	465	1.00E-129	aquaporin-3 [Verticillium albo-atrum VaMs.102]	sp|P43549|YFF4_YEAST	226	5.00E-58	Uncharacterized membrane protein YFL054C OS=Saccharomyces cerevisiae GN=YFL054C PE=1 SV=1	YFL054c_2	224	3.00E-58	COG0580	Glycerol uptake facilitator and related permeases (Major Intrinsic Protein Family)	K03441	3.00E-126	454	afm:AFUA_6G08480	aquaglyceroporin related protein, other eukaryote	-	-	-
Unigene10676_All	1639	463	31.2398	515	31.7337	--	--	--	--	--	--	--	--	--	--	--	--	--	--	--	--	--	--	-	-	-
Unigene10677_All	1654	431	28.817	565	34.4989	gi|259487623|tpe|CBF86438.1|	216	6.00E-54	TPA: DUF500 domain protein (AFU_orthologue; AFUA_5G07310) [Aspergillus nidulans FGSC A4]	sp|Q9FPQ6|GP1_CHLRE	173	4.00E-42	Vegetative cell wall protein gp1 OS=Chlamydomonas reinhardtii GN=GP1 PE=2 SV=1	SPAPJ696.02_1	142	2.00E-33	COG2930	Uncharacterized conserved protein	K01178	2.00E-27	125	sce:YIR019C	glucoamylase [EC:3.2.1.3]	-	-	-
Unigene10678_All	1767	748	46.8135	567	32.407	--	--	--	--	--	--	--	--	--	--	--	--	--	--	--	--	--	--	-	-	-
Unigene10679_All	1261	113	9.9099	160	12.8144	--	--	--	--	--	--	--	--	--	--	--	--	--	--	--	--	--	--	-	-	-
Unigene1067_All	2672	1130	46.7679	1384	52.3109	gi|99077761|emb|CAK18547.1|	145	2.00E-32	cell surface flocculin [Saccharomyces cerevisiae]	sp|P08640|MUC1_YEAST	123	8.00E-27	Flocculation protein FLO11 OS=Saccharomyces cerevisiae GN=MUC1 PE=1 SV=2	Cgl1939	55.1	6.00E-07	COG0532	Translation initiation factor 2 (IF-2; GTPase)	K01178	3.00E-26	123	sce:YIR019C	glucoamylase [EC:3.2.1.3]	-	-	-
Unigene10680_All	1135	142	13.8356	208	18.508	gi|240108183|gb|EER26357.1|	75.5	7.00E-12	kinase domain containing protein [Coccidioides posadasii C735 delta SOWgp]	--	--	--	--	--	--	--	--	--	--	--	--	--	--	-	-	-
Unigene10681_All	1499	261	19.2551	292	19.6731	gi|163845799|ref|YP_001633843.1|	85.5	1.00E-14	beta strand repeat-containing protein [Chloroflexus aurantiacus J-10-fl] >gi|222523509|ref|YP_002567979.1| autotransporter-associated beta strand repeat protein [Chloroflexus sp. Y-400-fl] >gi|163667088|gb|ABY33454.1| autotransporter-associated beta strand repeat protein [Chloroflexus aurantiacus J-10-fl] >gi|222447388|gb|ACM51654.1| autotransporter-associated beta strand repeat protein [Chlorofl…	sp|Q75JC9|Y8484_DICDI	87	3.00E-16	Uncharacterized protein DDB_G0271670 OS=Dictyostelium discoideum GN=DDB_G0271670 PE=4 SV=1	YJL115w	53.1	1.00E-06	COG5137	Histone chaperone involved in gene silencing	K02519	2.00E-10	69.7	kra:Krad_1443	translation initiation factor IF-2	-	-	-
Unigene10682_All	691	1293	206.9316	2097	306.4873	gi|46106383|ref|XP_380597.1|	391	1.00E-107	METK_NEUCR S-adenosylmethionine synthetase (Methionine adenosyltransferase) (AdoMet synthetase) [Gibberella zeae PH-1]	sp|P48466|METK_NEUCR	386	8.00E-107	S-adenosylmethionine synthase OS=Neurospora crassa GN=eth-1 PE=2 SV=1	SPBC14F5.05c	356	2.00E-98	COG0192	S-adenosylmethionine synthetase	K00789	6.00E-108	391	fgr:FG00421.1	S-adenosylmethionine synthetase [EC:2.5.1.6]	-	-	-
Unigene10683_All	1116	154	15.2603	263	23.8004	gi|149917425|ref|ZP_01905923.1|	56.6	3.00E-06	hypothetical protein PPSIR1_30120 [Plesiocystis pacifica SIR-1] >gi|149821762|gb|EDM81158.1| hypothetical protein PPSIR1_30120 [Plesiocystis pacifica SIR-1]	sp|Q80V70|MEGF6_MOUSE	54.7	1.00E-06	Multiple epidermal growth factor-like domains protein 6 OS=Mus musculus GN=Megf6 PE=2 SV=3	--	--	--	--	--	--	--	--	--	--	-	-	-
Unigene10684_All	217	8	4.077	9	4.1887	--	--	--	--	--	--	--	--	--	--	--	--	--	--	--	--	--	--	-	-	-
Unigene10685_All	1126	187	18.3658	231	20.7189	--	--	--	--	--	--	--	--	--	--	--	--	--	--	--	--	--	--	-	-	-
Unigene10686_All	1037	950	101.3097	2272	221.2696	gi|261361353|gb|EEY23781.1|	255	5.00E-66	peptide transporter PTR2-A [Verticillium albo-atrum VaMs.102]	sp|Q9P380|PTR2_SCHPO	138	7.00E-32	Probable peptide transporter ptr2 OS=Schizosaccharomyces pombe GN=ptr2 PE=1 SV=1	SPBC13A2.04c	138	2.00E-32	COG3104	Dipeptide/tripeptide permease	K03305	3.00E-52	207	pcs:Pc16g00660	proton-dependent oligopeptide transporter, POT family	-	-	-
Unigene10687_All	1141	953	92.3663	801	70.8988	gi|148251854|ref|YP_001236439.1|	55.5	8.00E-06	OmpA family protein [Bradyrhizobium sp. BTAi1]	sp|Q64213|SF01_MOUSE	55.5	7.00E-07	Splicing factor 1 OS=Mus musculus GN=Sf1 PE=1 SV=5	--	--	--	--	--	--	--	--	--	--	-	-	-
Unigene10688_All	985	220	24.6998	289	29.6315	gi|170090938|ref|XP_001876691.1|	56.2	4.00E-06	WASP-interacting protein VRP1/WIP [Laccaria bicolor S238N-H82] >gi|164648184|gb|EDR12427.1| WASP-interacting protein VRP1/WIP [Laccaria bicolor S238N-H82]	sp|Q02817|MUC2_HUMAN	55.8	4.00E-07	Mucin-2 OS=Homo sapiens GN=MUC2 PE=1 SV=2	--	--	--	--	--	--	--	--	--	--	-	-	-
Unigene10689_All	1016	80	8.7077	76	7.5546	--	--	--	--	--	--	--	--	--	--	--	--	--	--	--	--	--	--	-	-	-
Unigene1068_All	1849	648	38.7565	759	41.4569	gi|7800965|emb|CAB91363.1|	65.1	2.00E-08	related to neurofilament-H protein [Neurospora crassa]	sp|Q13428|TCOF_HUMAN	63.5	5.00E-09	Treacle protein OS=Homo sapiens GN=TCOF1 PE=1 SV=2	--	--	--	--	--	K02330	1.00E-06	57	tbr:Tb927.5.2790	DNA polymerase beta subunit [EC:2.7.7.7 4.2.99.-]	-	-	-
Unigene10690_All	1057	1302	136.2205	1265	120.867	gi|255940504|ref|XP_002561021.1|	505	1.00E-141	Pc16g06870 [Penicillium chrysogenum Wisconsin 54-1255] >gi|166203450|gb|ABY84678.1| homoaconitase [Penicillium chrysogenum] >gi|211585644|emb|CAP93357.1| Pc16g06870 [Penicillium chrysogenum Wisconsin 54-1255]	sp|Q92412|LYS4_EMENI	450	9.00E-126	Homoaconitase, mitochondrial OS=Emericella nidulans GN=lys4 PE=3 SV=1	YDR234w	337	2.00E-92	COG1048	Aconitase A	K01705	6.00E-142	505	pcs:Pc16g06870	homoaconitate hydratase [EC:4.2.1.36]	-	-	-
Unigene10691_All	1123	956	94.1422	1116	100.3637	gi|255939774|ref|XP_002560656.1|	125	6.00E-27	Pc16g02860 [Penicillium chrysogenum Wisconsin 54-1255] >gi|211585279|emb|CAP92956.1| Pc16g02860 [Penicillium chrysogenum Wisconsin 54-1255]	--	--	--	--	--	--	--	--	--	--	--	--	--	--	-	-	-
Unigene10692_All	567	36	7.0214	14	2.4937	--	--	--	--	--	--	--	--	--	--	--	--	--	--	--	--	--	--	-	-	-
Unigene10693_All	1494	679	50.2604	606	40.9651	gi|15721878|dbj|BAB68403.1|	542	1.00E-152	stomatin-like protein [Gibberella fujikuroi]	sp|Q8TAV4|STML3_HUMAN	139	4.00E-32	Stomatin-like protein 3 OS=Homo sapiens GN=STOML3 PE=1 SV=1	SSO2195	145	2.00E-34	COG0330	Membrane protease subunits, stomatin/prohibitin homologs	K01178	1.00E-18	96.7	sce:YIR019C	glucoamylase [EC:3.2.1.3]	-	-	-
Unigene10694_All	1266	1073	93.7286	1233	98.3607	gi|296815650|ref|XP_002848162.1|	269	3.00E-70	translation initiation factor eIF-2B subunit alpha [Arthroderma otae CBS 113480] >gi|238841187|gb|EEQ30849.1| translation initiation factor eIF-2B subunit alpha [Microsporum canis CBS 113480]	sp|P14741|EI2BA_YEAST	204	8.00E-52	Translation initiation factor eIF-2B subunit alpha OS=Saccharomyces cerevisiae GN=GCN3 PE=1 SV=1	YKR026c	204	2.00E-52	COG1184	Translation initiation factor 2B subunit, eIF-2B alpha/beta/delta family	K03239	2.00E-131	471	fgr:FG05648.1	translation initiation factor eIF-2B alpha subunit	-	-	-
Unigene10695_All	575	343	65.9679	406	71.31	gi|164427607|ref|XP_965630.2|	221	2.00E-56	minor allergen Alt a 7 [Neurospora crassa OR74A] >gi|38566940|emb|CAE76242.1| probable 1, 4-Benzoquinone reductase [Neurospora crassa] >gi|157071813|gb|EAA36394.2| minor allergen Alt a 7 [Neurospora crassa OR74A]	sp|P42059|CLAH7_CLAHE	192	9.00E-49	Minor allergen Cla h 7 OS=Cladosporium herbarum GN=CLAH7 PE=1 SV=1	YCR004c	175	5.00E-44	COG0655	Multimeric flavodoxin WrbA	K03809	5.00E-57	221	ncr:NCU02948	Trp repressor binding protein	-	-	-
Unigene10696_All	986	60	6.7295	97	9.9354	--	--	--	--	--	--	--	--	--	--	--	--	--	--	--	--	--	--	-	-	-
Unigene10697_All	1495	450	33.2872	621	41.951	gi|261358208|gb|EEY20636.1|	73.6	4.00E-11	zinc finger transcription factor 1 [Verticillium albo-atrum VaMs.102]	sp|O88902|PTN23_RAT	46.2	9.00E-09	Tyrosine-protein phosphatase non-receptor type 23 (Fragment) OS=Rattus norvegicus GN=Ptpn23 PE=1 SV=2	--	--	--	--	--	--	--	--	--	--	-	-	-
Unigene10698_All	1667	589	39.0738	460	27.8686	gi|255957101|ref|XP_002569303.1|	93.2	6.00E-17	Pc21g23360 [Penicillium chrysogenum Wisconsin 54-1255] >gi|211591014|emb|CAP97233.1| Pc21g23360 [Penicillium chrysogenum Wisconsin 54-1255]	--	--	--	--	Rv2802c	53.1	1.00E-06	COG5586	Uncharacterized conserved protein	--	--	--	--	--	-	-	-
Unigene10699_All	1550	401	28.6101	541	35.2499	gi|189208622|ref|XP_001940644.1|	224	2.00E-56	alpha-L-arabinofuranosidase II [Pyrenophora tritici-repentis Pt-1C-BFP] >gi|187976737|gb|EDU43363.1| alpha-L-arabinofuranosidase II [Pyrenophora tritici-repentis Pt-1C-BFP]	sp|P82594|ABF2_STRCX	116	5.00E-25	Alpha-N-arabinofuranosidase 2 OS=Streptomyces chartreusis PE=1 SV=1	BH1867	120	5.00E-27	COG3940	Predicted beta-xylosidase	K01209	1.00E-42	176	fjo:Fjoh_2025	alpha-N-arabinofuranosidase [EC:3.2.1.55]	-	-	-
Unigene1069_All	2288	658	31.8036	688	30.3686	gi|256731508|gb|EEU44858.1|	752	0	glycoside hydrolase family 63 [Nectria haematococca mpVI 77-13-4]	sp|O14255|GCS1_SCHPO	321	1.00E-154	Probable mannosyl-oligosaccharide glucosidase OS=Schizosaccharomyces pombe GN=SPAC6G10.09 PE=2 SV=1	DR2133	68.6	5.00E-11	COG4372	Uncharacterized protein conserved in bacteria with the myosin-like domain	K01228	0	662	mgr:MGG_04045	mannosyl-oligosaccharide glucosidase [EC:3.2.1.106]	-	-	-
Unigene106_All	2932	809	30.5134	1971	67.8914	gi|256720713|gb|EEU34133.1|	226	1.00E-56	hypothetical protein NECHADRAFT_63970 [Nectria haematococca mpVI 77-13-4]	sp|Q5R5Q2|SRRM1_PONAB	59.3	2.00E-07	Serine/arginine repetitive matrix protein 1 OS=Pongo abelii GN=SRRM1 PE=2 SV=1	--	--	--	--	--	--	--	--	--	--	-	-	-
Unigene10700_All	1607	471	32.4124	403	25.3269	gi|255949420|ref|XP_002565477.1|	187	2.00E-45	Pc22g15600 [Penicillium chrysogenum Wisconsin 54-1255] >gi|211592494|emb|CAP98848.1| Pc22g15600 [Penicillium chrysogenum Wisconsin 54-1255]	sp|Q8CJQ8|IF2_STRCO	69.7	6.00E-11	Translation initiation factor IF-2 OS=Streptomyces coelicolor GN=infB PE=3 SV=1	Rv2839c	62	3.00E-09	COG0532	Translation initiation factor 2 (IF-2; GTPase)	K06182	2.00E-11	72.8	stp:Strop_3075	ribosomal large subunit pseudouridine synthase F [EC:5.4.99.12]	-	-	-
Unigene10701_All	1095	324	32.7218	242	22.32	gi|261356789|gb|EEY19217.1|	358	3.00E-97	pumilio domain-containing protein [Verticillium albo-atrum VaMs.102]	--	--	--	--	--	--	--	--	--	--	--	--	--	--	-	-	-
Unigene10702_All	1392	345	27.4086	349	25.3209	gi|205829276|sp|A4R8N4.1|PAN1_MAGGR	33.5	8.00E-06	RecName: Full=Actin cytoskeleton-regulatory complex protein PAN1	sp|A4R8N4|PAN1_MAGGR	33.5	7.00E-07	Actin cytoskeleton-regulatory complex protein PAN1 OS=Magnaporthe grisea GN=PAN1 PE=3 SV=1	--	--	--	--	--	--	--	--	--	--	-	-	-
Unigene10703_All	1106	132	13.1985	97	8.8575	gi|121933694|sp|Q4I9B7.1|STU1_GIBZE	367	1.00E-99	RecName: Full=Protein STU1	sp|Q4I9B7|STU1_GIBZE	367	1.00E-100	Protein STU1 OS=Gibberella zeae GN=STU1 PE=3 SV=1	--	--	--	--	--	K12490	7.00E-07	57	mbr:MONBRDRAFT_30343	Arf-GAP, Rho-GAP domain, ANK repeat and PH domain-containing protein	-	-	-
Unigene10704_All	1080	221	22.6295	274	25.6224	--	--	--	--	--	--	--	--	--	--	--	--	--	--	--	--	--	--	-	-	-
Unigene10705_All	1258	433	38.0639	218	17.5012	--	--	--	--	--	--	--	--	--	--	--	--	--	--	--	--	--	--	-	-	-
Unigene10706_All	546	448	90.7385	657	121.5248	gi|240107933|gb|EER26107.1|	153	5.00E-36	hydrolase, TatD family protein [Coccidioides posadasii C735 delta SOWgp]	sp|Q9UUF1|YNF8_SCHPO	132	1.00E-30	Deoxyribonuclease Tat-D OS=Schizosaccharomyces pombe GN=SPBC17A3.08 PE=2 SV=1	SPBC17A3.08	132	3.00E-31	COG0084	Mg-dependent DNase	K03424	1.00E-74	280	fgr:FG05173.1	TatD DNase family protein [EC:3.1.21.-]	-	-	-
Unigene10707_All	1301	83	7.0552	130	10.0916	gi|88766409|gb|ABD49724.1|	531	1.00E-149	glycosyl hydrolase [Metarhizium anisopliae]	sp|Q6PZE0|MUC19_MOUSE	125	9.00E-28	Mucin-19 OS=Mus musculus GN=Muc19 PE=2 SV=2	lin0763	94	5.00E-19	COG4833	Predicted glycosyl hydrolase	K01178	2.00E-25	119	sce:YIR019C	glucoamylase [EC:3.2.1.3]	-	-	-
Unigene10708_All	1074	397	40.8783	365	34.3226	gi|29150105|emb|CAD79666.1|	202	5.00E-50	related to serine/threonine-protein kinase [Neurospora crassa]	sp|O42844|KCC2_SCHPO	60.1	3.00E-08	Calcium/calmodulin-dependent protein kinase type II OS=Schizosaccharomyces pombe GN=cmk2 PE=1 SV=1	--	--	--	--	--	K00924	4.00E-48	194	mgr:MGG_08547	[EC:2.7.1.-]	-	-	-
Unigene10709_All	668	47	7.7809	66	9.9784	gi|239606934|gb|EEQ83921.1|	157	6.00E-37	potassium transporter [Ajellomyces dermatitidis ER-3]	sp|P47946|TRK1_SCHPO	118	3.00E-26	Potassium transport protein 1 OS=Schizosaccharomyces pombe GN=trk1 PE=2 SV=2	SPAC3F10.02c	118	8.00E-27	COG0168	Trk-type K+ transport systems, membrane components	--	--	--	--	--	-	-	-
Unigene1070_All	2003	174	9.6067	221	11.143	--	--	--	--	--	--	--	--	--	--	--	--	--	--	--	--	--	--	-	-	-
Unigene10710_All	535	639	132.085	622	117.4164	gi|261191021|ref|XP_002621919.1|	157	3.00E-37	vacuolar protein sorting 55 superfamily [Ajellomyces dermatitidis SLH14081] >gi|239590963|gb|EEQ73544.1| vacuolar protein sorting 55 superfamily [Ajellomyces dermatitidis SLH14081] >gi|239613133|gb|EEQ90120.1| vacuolar protein sorting 55 superfamily [Ajellomyces dermatitidis ER-3]	sp|Q9UUH1|VPS55_SCHPO	89.7	9.00E-18	Vacuolar protein sorting-associated protein 55 OS=Schizosaccharomyces pombe GN=vps55 PE=2 SV=2	--	--	--	--	--	K01178	5.00E-08	58.9	sce:YIR019C	glucoamylase [EC:3.2.1.3]	-	-	-
Unigene10711_All	328	196	66.0828	274	84.3663	gi|119500670|ref|XP_001267092.1|	133	5.00E-30	glycosyl hydrolase, family 18, putative [Neosartorya fischeri NRRL 181] >gi|119415257|gb|EAW25195.1| glycosyl hydrolase, family 18, putative [Neosartorya fischeri NRRL 181]	--	--	--	--	--	--	--	--	--	--	--	--	--	--	-	-	-
Unigene10712_All	327	75	25.3641	158	48.7979	--	--	--	--	--	--	--	--	--	--	--	--	--	--	--	--	--	--	-	-	-
Unigene10713_All	497	394	87.669	444	90.2233	--	--	--	--	--	--	--	--	--	--	--	--	--	--	--	--	--	--	-	-	-
Unigene10714_All	397	44	12.2566	31	7.8861	--	--	--	--	--	--	--	--	--	--	--	--	--	--	--	--	--	--	-	-	-
Unigene10715_All	2403	583	26.83	696	29.2515	gi|255954905|ref|XP_002568205.1|	217	3.00E-54	Pc21g11740 [Penicillium chrysogenum Wisconsin 54-1255] >gi|211589916|emb|CAP96071.1| Pc21g11740 [Penicillium chrysogenum Wisconsin 54-1255]	sp|Q02817|MUC2_HUMAN	78.6	2.00E-13	Mucin-2 OS=Homo sapiens GN=MUC2 PE=1 SV=2	Rv0312	52	5.00E-06	COG0443	Molecular chaperone	K03466	2.00E-12	76.6	bmj:BMULJ_02308	DNA segregation ATPase FtsK/SpoIIIE, S-DNA-T family	-	-	-
Unigene10716_All	338	9	2.9446	8	2.3904	--	--	--	--	--	--	--	--	--	--	--	--	--	--	--	--	--	--	-	-	-
Unigene10717_All	529	18	3.7629	18	3.4364	--	--	--	--	--	--	--	--	--	--	--	--	--	--	--	--	--	--	-	-	-
Unigene10718_All	557	29	5.7577	21	3.8076	--	--	--	--	--	--	--	--	--	--	--	--	--	--	--	--	--	--	-	-	-
Unigene10719_All	472	24	5.6231	31	6.633	--	--	--	--	--	--	--	--	--	--	--	--	--	--	--	--	--	--	-	-	-
Unigene1071_All	2084	829	43.9909	610	29.5614	gi|296821228|ref|XP_002850055.1|	317	3.00E-84	M protein repeat protein [Arthroderma otae CBS 113480] >gi|238837609|gb|EEQ27271.1| M protein repeat protein [Microsporum canis CBS 113480]	sp|Q8BTI8|SRRM2_MOUSE	111	2.00E-23	Serine/arginine repetitive matrix protein 2 OS=Mus musculus GN=Srrm2 PE=1 SV=2	PAB2109	63.9	1.00E-09	COG1196	Chromosome segregation ATPases	K03582	3.00E-21	105	bpm:BURPS1710b_1520	exodeoxyribonuclease V beta subunit [EC:3.1.11.5]	-	-	-
Unigene10720_All	316	218	76.2914	230	73.5077	--	--	--	--	--	--	--	--	--	--	--	--	--	--	--	--	--	--	-	-	-
Unigene10721_All	640	36	6.2206	29	4.5763	gi|261360511|gb|EEY22939.1|	108	2.00E-22	cbbX [Verticillium albo-atrum VaMs.102]	--	--	--	--	--	--	--	--	--	--	--	--	--	--	-	-	-
Unigene10722_All	469	984	232.0217	735	158.2729	--	--	--	--	--	--	--	--	--	--	--	--	--	--	--	--	--	--	-	-	-
Unigene10723_All	1246	276	24.4961	403	32.6647	gi|255950530|ref|XP_002566032.1|	149	1.00E-40	Pc22g21360 [Penicillium chrysogenum Wisconsin 54-1255] >gi|211593049|emb|CAP99424.1| Pc22g21360 [Penicillium chrysogenum Wisconsin 54-1255]	--	--	--	--	--	--	--	--	--	--	--	--	--	--	-	-	-
Unigene10724_All	320	492	170.0284	364	114.8798	gi|164426726|ref|XP_957678.2|	187	3.00E-46	protein transport protein SEC13 [Neurospora crassa OR74A] >gi|166209892|sp|Q7RZF5.2|SEC13_NEUCR RecName: Full=Protein transport protein sec-13 >gi|157071450|gb|EAA28442.2| protein transport protein SEC13 [Neurospora crassa OR74A]	sp|Q7RZF5|SEC13_NEUCR	187	2.00E-47	Protein transport protein sec-13 OS=Neurospora crassa GN=sec-13 PE=3 SV=2	sll0163	48.5	3.00E-06	COG2319	FOG: WD40 repeat	K13341	4.00E-08	58.5	mgl:MGL_3661	peroxin-7	-	-	-
Unigene10725_All	325	27	9.1873	28	8.701	--	--	--	--	--	--	--	--	--	--	--	--	--	--	--	--	--	--	-	-	-
Unigene10726_All	368	32	9.6163	24	6.5865	gi|261359381|gb|EEY21809.1|	60.8	3.00E-08	PHO85 cyclin-1 [Verticillium albo-atrum VaMs.102]	--	--	--	--	--	--	--	--	--	--	--	--	--	--	-	-	-
Unigene10727_All	506	671	146.6487	659	131.5307	gi|255949126|ref|XP_002565330.1|	83.2	7.00E-15	Pc22g14060 [Penicillium chrysogenum Wisconsin 54-1255] >gi|211592347|emb|CAP98694.1| Pc22g14060 [Penicillium chrysogenum Wisconsin 54-1255]	--	--	--	--	--	--	--	--	--	--	--	--	--	--	-	-	-
Unigene10728_All	318	347	120.6726	487	154.6657	gi|255952799|ref|XP_002567152.1|	103	6.00E-21	Pc21g00790 [Penicillium chrysogenum Wisconsin 54-1255] >gi|211588863|emb|CAP94976.1| Pc21g00790 [Penicillium chrysogenum Wisconsin 54-1255]	--	--	--	--	--	--	--	--	--	--	--	--	--	--	-	-	-
Unigene10729_All	328	38	12.812	28	8.6214	--	--	--	--	--	--	--	--	--	--	--	--	--	--	--	--	--	--	-	-	-
Unigene1072_All	1399	635	50.1952	766	55.2972	gi|70990560|ref|XP_750129.1|	230	2.00E-58	mannosylphosphorylation protein (Mnn4) [Aspergillus fumigatus Af293]	sp|P36044|MNN4_YEAST	76.3	5.00E-13	Protein MNN4 OS=Saccharomyces cerevisiae GN=MNN4 PE=2 SV=2	--	--	--	--	--	--	--	--	--	--	-	-	-
Unigene10730_All	475	269	62.6275	373	79.3062	--	--	--	--	--	--	--	--	--	--	--	--	--	--	--	--	--	--	-	-	-
Unigene10731_All	614	22	3.9624	15	2.4673	--	--	--	--	--	--	--	--	--	--	--	--	--	--	--	--	--	--	-	-	-
Unigene10732_All	337	53	17.3921	34	10.1892	--	--	--	--	--	--	--	--	--	--	--	--	--	--	--	--	--	--	-	-	-
Unigene10733_All	350	517	163.3536	383	110.5154	--	--	--	--	--	--	--	--	--	--	--	--	--	--	--	--	--	--	-	-	-
Unigene10734_All	363	511	155.6756	445	123.8071	--	--	--	--	--	--	--	--	--	--	--	--	--	--	--	--	--	--	-	-	-
Unigene10735_All	469	149	35.1334	181	38.9761	gi|169658841|dbj|BAG12599.1|	59.3	1.00E-07	kexin-like protease KEX1 [Pneumocystis murina]	sp|P13983|EXTN_TOBAC	56.2	8.00E-08	Extensin OS=Nicotiana tabacum GN=HRGPNT3 PE=2 SV=1	--	--	--	--	--	K06994	1.00E-07	57	sro:Sros_8829	putative drug exporter of the RND superfamily	-	-	-
Unigene10736_All	489	434	98.1493	395	81.5794	--	--	--	--	--	--	--	--	--	--	--	--	--	--	--	--	--	--	-	-	-
Unigene10737_All	310	627	223.6723	535	174.2947	gi|28881369|emb|CAD70411.1|	150	3.00E-35	related to ATP-dependent RNA helicase [Neurospora crassa]	sp|Q38953|DHX8_ARATH	77	3.00E-14	Probable pre-mRNA-splicing factor ATP-dependent RNA helicase OS=Arabidopsis thaliana GN=At3g26560 PE=1 SV=2	SPAC10F6.02c_2	66.2	1.00E-11	COG1643	HrpA-like helicases	K13117	2.00E-37	155	pan:PODANSg6673	ATP-dependent RNA helicase DDX35 [EC:3.6.4.13]	-	-	-
Unigene10738_All	382	353	102.1922	275	72.7045	gi|2497987|sp|Q01356.1|ARG13_NEUCR	94.4	3.00E-18	RecName: Full=Amino-acid transporter arg-13 >gi|9454368|gb|AAF87777.1|AF279268_1 mitochondrial ornithine carrier protein [Neurospora crassa] >gi|773384|gb|AAC37500.1| amino acid transporter [Neurospora crassa]	sp|Q01356|ARG13_NEUCR	94.4	2.00E-19	Amino-acid transporter arg-13 OS=Neurospora crassa GN=arg-13 PE=2 SV=1	--	--	--	--	--	K03454	8.00E-17	87.4	mgr:MGG_01584	mitochondrial carrier protein, MC family	-	-	-
Unigene10739_All	399	538	149.1131	335	84.7938	gi|238486772|ref|XP_002374624.1|	145	1.00E-33	LipA and NB-ARC domain protein [Aspergillus flavus NRRL3357] >gi|220699503|gb|EED55842.1| LipA and NB-ARC domain protein [Aspergillus flavus NRRL3357]	sp|Q5SNQ7|SRAC1_DANRE	57.8	2.00E-08	Protein SERAC1 OS=Danio rerio GN=serac1 PE=2 SV=1	--	--	--	--	--	--	--	--	--	--	-	-	-
Unigene1073_All	2682	473	19.5033	432	16.2674	gi|255953575|ref|XP_002567540.1|	99	2.00E-18	Pc21g04940 [Penicillium chrysogenum Wisconsin 54-1255] >gi|211589251|emb|CAP95391.1| Pc21g04940 [Penicillium chrysogenum Wisconsin 54-1255]	sp|Q52KI8|SRRM1_MOUSE	67	7.00E-10	Serine/arginine repetitive matrix protein 1 OS=Mus musculus GN=Srrm1 PE=1 SV=1	Rv2839c	63.9	1.00E-09	COG0532	Translation initiation factor 2 (IF-2; GTPase)	K02519	2.00E-08	63.9	mbt:JTY_2854	translation initiation factor IF-2	-	-	-
Unigene10740_All	336	184	60.5599	146	43.884	--	--	--	--	--	--	--	--	--	--	--	--	--	--	--	--	--	--	-	-	-
Unigene10741_All	539	149	30.5706	114	21.3603	--	--	--	--	--	--	--	--	--	--	--	--	--	--	--	--	--	--	-	-	-
Unigene10742_All	307	115	41.4253	75	24.6726	--	--	--	--	--	--	--	--	--	--	--	--	--	--	--	--	--	--	-	-	-
Unigene10743_All	318	78	27.1253	58	18.4201	--	--	--	--	--	--	--	--	--	--	--	--	--	--	--	--	--	--	-	-	-
Unigene10744_All	434	319	81.2844	502	116.817	--	--	--	--	--	--	--	--	--	--	--	--	--	--	--	--	--	--	-	-	-
Unigene10745_All	594	65	12.1013	97	16.4922	--	--	--	--	--	--	--	--	--	--	--	--	--	--	--	--	--	--	-	-	-
Unigene10746_All	358	331	102.2472	334	94.2227	--	--	--	--	--	--	--	--	--	--	--	--	--	--	--	--	--	--	-	-	-
Unigene10747_All	300	36	13.2705	27	9.0894	--	--	--	--	--	--	--	--	--	--	--	--	--	--	--	--	--	--	-	-	-
Unigene10748_All	271	177	72.2288	129	48.0743	--	--	--	--	--	--	--	--	--	--	--	--	--	--	--	--	--	--	-	-	-
Unigene10749_All	414	44	11.7533	75	18.2959	--	--	--	--	--	--	--	--	--	--	--	--	--	--	--	--	--	--	-	-	-
Unigene1074_All	2739	684	27.6166	1162	42.8456	gi|2353165|gb|AAB69382.1|	163	8.00E-38	RO10 [Neurospora crassa]	--	--	--	--	--	--	--	--	--	K00019	8.00E-07	58.5	afm:AFUA_5G09290	3-hydroxybutyrate dehydrogenase [EC:1.1.1.30]	-	-	-
Unigene10750_All	406	269	73.2711	238	59.2029	gi|256734229|gb|EEU47576.1|	159	9.00E-38	hypothetical protein NECHADRAFT_59411 [Nectria haematococca mpVI 77-13-4]	--	--	--	--	--	--	--	--	--	--	--	--	--	--	-	-	-
Unigene10751_All	335	540	178.2606	474	142.8979	gi|296824642|ref|XP_002850687.1|	134	3.00E-30	alpha-galactosidase A [Arthroderma otae CBS 113480] >gi|238838241|gb|EEQ27903.1| alpha-galactosidase A [Microsporum canis CBS 113480]	--	--	--	--	--	--	--	--	--	--	--	--	--	--	-	-	-
Unigene10752_All	2097	430	22.6765	349	16.8081	gi|300680898|sp|B0Y4P5.1|CREB_ASPFC	587	1.00E-165	RecName: Full=Probable ubiquitin carboxyl-terminal hydrolase creB; AltName: Full=Ubiquitin thioesterase creB; AltName: Full=Ubiquitin-specific-processing protease creB; AltName: Full=Deubiquitinating enzyme creB; AltName: Full=Ubiquitin-hydrolyzing enzyme creB; AltName: Full=Carbon catabolite repression protein B >gi|159125527|gb|EDP50644.1| ubiquitin C-terminal hydrolase CreB [Aspergillus fumiga…	sp|Q9P7V9|UBP9_SCHPO	343	2.00E-93	Probable ubiquitin carboxyl-terminal hydrolase 9 OS=Schizosaccharomyces pombe GN=ubp9 PE=1 SV=1	YER144c	97.8	6.00E-20	COG5533	Ubiquitin C-terminal hydrolase	K11872	0	820	fgr:FG01231.1	ubiquitin carboxyl-terminal hydrolase 9/13 [EC:3.1.2.15]	-	-	-
Unigene10753_All	357	554	171.6121	723	204.5325	gi|256729414|gb|EEU42768.1|	216	4.00E-55	glycoside hydrolase family 13 [Nectria haematococca mpVI 77-13-4]	sp|Q9Y8H3|GLGB_EMENI	197	2.00E-50	1,4-alpha-glucan-branching enzyme OS=Emericella nidulans GN=be1 PE=2 SV=2	YEL011w	172	2.00E-43	COG0296	1,4-alpha-glucan branching enzyme	K00700	3.00E-57	221	fgr:FG04313.1	1,4-alpha-glucan branching enzyme [EC:2.4.1.18]	-	-	-
Unigene10754_All	310	269	95.9615	409	133.2459	--	--	--	--	--	--	--	--	--	--	--	--	--	--	--	--	--	--	-	-	-
Unigene10755_All	606	33	6.0221	61	10.166	--	--	--	--	--	--	--	--	--	--	--	--	--	--	--	--	--	--	-	-	-
Unigene10756_All	455	23	5.5901	17	3.7734	--	--	--	--	--	--	--	--	--	--	--	--	--	--	--	--	--	--	-	-	-
Unigene10757_All	499	29	6.4269	14	2.8335	--	--	--	--	--	--	--	--	--	--	--	--	--	--	--	--	--	--	-	-	-
Unigene10758_All	380	17	4.9473	24	6.3785	--	--	--	--	--	--	--	--	--	--	--	--	--	--	--	--	--	--	-	-	-
Unigene10759_All	1148	87	8.3808	325	28.5913	gi|255940072|ref|XP_002560805.1|	124	1.00E-26	Pc16g04540 [Penicillium chrysogenum Wisconsin 54-1255] >gi|211585428|emb|CAP93124.1| Pc16g04540 [Penicillium chrysogenum Wisconsin 54-1255]	sp|Q54F46|WARA_DICDI	80.1	3.00E-14	Homeobox protein Wariai OS=Dictyostelium discoideum GN=warA PE=2 SV=1	all2748	65.1	2.00E-10	COG0666	FOG: Ankyrin repeat	K07126	7.00E-11	70.5	aas:Aasi_1217		-	-	-
Unigene1075_All	2278	1387	67.3332	1023	45.3538	gi|261355030|gb|EEY17458.1|	939	0	SNI2 [Verticillium albo-atrum VaMs.102]	sp|P38163|SNI2_YEAST	360	2.00E-98	Protein SNI2 OS=Saccharomyces cerevisiae GN=SNI2 PE=1 SV=1	--	--	--	--	--	K03466	4.00E-06	55.8	bmj:BMULJ_02308	DNA segregation ATPase FtsK/SpoIIIE, S-DNA-T family	-	-	-
Unigene10760_All	344	23	7.3939	7	2.0551	--	--	--	--	--	--	--	--	--	--	--	--	--	--	--	--	--	--	-	-	-
Unigene10761_All	471	32	7.5134	49	10.5067	--	--	--	--	--	--	--	--	--	--	--	--	--	--	--	--	--	--	-	-	-
Unigene10762_All	309	266	95.1984	194	63.4067	gi|119497387|ref|XP_001265452.1|	169	9.00E-41	WD repeat protein [Neosartorya fischeri NRRL 181] >gi|119413614|gb|EAW23555.1| WD repeat protein [Neosartorya fischeri NRRL 181]	sp|P25382|YCW2_YEAST	141	1.00E-33	WD repeat-containing protein YCR072C OS=Saccharomyces cerevisiae GN=YCR072C PE=1 SV=3	all0284_3	84.7	4.00E-17	COG2319	FOG: WD40 repeat	K12662	9.00E-13	73.9	yli:YALI0E28226g	U4/U6 small nuclear ribonucleoprotein PRP4	-	-	-
Unigene10763_All	715	298	46.091	365	51.556	--	--	--	--	--	--	--	--	--	--	--	--	--	--	--	--	--	--	-	-	-
Unigene10764_All	341	30	9.7291	32	9.4774	--	--	--	--	--	--	--	--	--	--	--	--	--	--	--	--	--	--	-	-	-
Unigene10765_All	254	239	104.0568	345	137.1758	--	--	--	--	--	--	--	--	--	--	--	--	--	--	--	--	--	--	-	-	-
Unigene10766_All	364	16	4.861	15	4.1618	--	--	--	--	--	--	--	--	--	--	--	--	--	--	--	--	--	--	-	-	-
Unigene10767_All	412	17	4.5631	6	1.4708	gi|256729531|gb|EEU42885.1|	90.9	3.00E-17	hypothetical protein NECHADRAFT_63182 [Nectria haematococca mpVI 77-13-4]	--	--	--	--	--	--	--	--	--	--	--	--	--	--	-	-	-
Unigene10768_All	313	27	9.5395	33	10.6478	--	--	--	--	--	--	--	--	--	--	--	--	--	--	--	--	--	--	-	-	-
Unigene10769_All	297	384	142.9819	433	147.2393	--	--	--	--	--	--	--	--	--	--	--	--	--	--	--	--	--	--	-	-	-
Unigene1076_All	2022	1876	102.6025	1050	52.4445	gi|115524286|ref|YP_781197.1|	129	1.00E-27	peptidase C14, caspase catalytic subunit p20 [Rhodopseudomonas palustris BisA53] >gi|115518233|gb|ABJ06217.1| peptidase C14, caspase catalytic subunit p20 [Rhodopseudomonas palustris BisA53]	sp|Q9FPQ6|GP1_CHLRE	130	5.00E-29	Vegetative cell wall protein gp1 OS=Chlamydomonas reinhardtii GN=GP1 PE=2 SV=1	mlr2363	70.5	1.00E-11	COG0515	Serine/threonine protein kinase	K01178	2.00E-21	106	sce:YIR019C	glucoamylase [EC:3.2.1.3]	-	-	-
Unigene10770_All	315	10	3.5107	16	5.1298	--	--	--	--	--	--	--	--	--	--	--	--	--	--	--	--	--	--	-	-	-
Unigene10771_All	363	16	4.8744	12	3.3386	gi|261355881|gb|EEY18309.1|	60.5	4.00E-08	mixed-linked glucanase [Verticillium albo-atrum VaMs.102]	--	--	--	--	--	--	--	--	--	--	--	--	--	--	-	-	-
Unigene10772_All	368	617	185.4145	502	137.7679	gi|261360277|gb|EEY22705.1|	216	5.00E-55	vesicular integral-membrane protein VIP36 [Verticillium albo-atrum VaMs.102]	sp|Q5RCF0|LMA2L_PONAB	121	1.00E-27	VIP36-like protein OS=Pongo abelii GN=LMAN2L PE=3 SV=1	--	--	--	--	--	K10082	4.00E-54	211	ncr:NCU06242	lectin, mannose-binding 2	-	-	-
Unigene10773_All	440	305	76.6573	309	70.9248	gi|261351911|gb|EEY14339.1|	68.9	1.00E-10	mitochondrial inheritance component MDM10 [Verticillium albo-atrum VaMs.102]	sp|Q7SBE0|MDM10_NEUCR	63.5	4.00E-10	Mitochondrial distribution and morphology protein 10 OS=Neurospora crassa GN=mdm10 PE=3 SV=3	--	--	--	--	--	--	--	--	--	--	-	-	-
Unigene10774_All	344	28	9.0013	18	5.2845	--	--	--	--	--	--	--	--	--	--	--	--	--	--	--	--	--	--	-	-	-
Unigene10775_All	1231	236	21.2012	135	11.0756	gi|154321357|ref|XP_001559994.1|	390	1.00E-167	U3 small nucleolar RNA associated protein [Botryotinia fuckeliana B05.10] >gi|150852091|gb|EDN27283.1| U3 small nucleolar RNA associated protein [Botryotinia fuckeliana B05.10]	sp|O74340|DCA13_SCHPO	253	7.00E-104	Protein sof1 OS=Schizosaccharomyces pombe GN=sof1 PE=2 SV=1	ECU02g0240	118	2.00E-26	COG2319	FOG: WD40 repeat	K11806	0	427	fgr:FG01446.1	WD repeat and SOF domain-containing protein 1	-	-	-
Unigene10776_All	263	13	5.4663	4	1.536	--	--	--	--	--	--	--	--	--	--	--	--	--	--	--	--	--	--	-	-	-
Unigene10777_All	628	127	22.364	107	17.2074	gi|261357411|gb|EEY19839.1|	76.6	1.00E-12	inosine-uridine preferring nucleoside hydrolase [Verticillium albo-atrum VaMs.102]	--	--	--	--	PA0143	51.2	1.00E-06	COG1957	Inosine-uridine nucleoside N-ribohydrolase	K01249	4.00E-08	59.7	afm:AFUA_1G11790	DNA glycosylase [EC:3.2.2.-]	-	-	-
Unigene10778_All	1148	523	50.3809	421	37.0367	gi|126032297|tpg|DAA05858.1|	333	2.00E-89	TPA: TPA_inf: chitinase 18-10 [Hypocrea jecorina]	sp|P09805|KTXA_KLULA	107	2.00E-22	Killer toxin subunits alpha/beta OS=Kluyveromyces lactis PE=1 SV=1	VCA0027_1	57.4	5.00E-08	COG3325	Chitinase	K01183	3.00E-86	320	afm:AFUA_5G06840	chitinase [EC:3.2.1.14]	-	-	-
Unigene10779_All	310	8	2.8539	7	2.2805	gi|255950836|ref|XP_002566185.1|	70.9	3.00E-11	Pc22g22910 [Penicillium chrysogenum Wisconsin 54-1255] >gi|211593202|emb|CAP99579.1| Pc22g22910 [Penicillium chrysogenum Wisconsin 54-1255]	--	--	--	--	--	--	--	--	--	--	--	--	--	--	-	-	-
Unigene1077_All	1954	1251	70.801	1292	66.7775	gi|158562503|gb|ABW74155.1|	477	1.00E-132	triacylglycerol lipase FGL2 [Gibberella zeae]	sp|P61869|MDLA_PENCY	101	2.00E-20	Mono- and diacylglycerol lipase OS=Penicillium cyclopium GN=mdlA PE=3 SV=1	YJR107w	81.6	4.00E-15	COG3675	Predicted lipase	K01046	8.00E-93	343	afm:AFUA_6G06510	triacylglycerol lipase [EC:3.1.1.3]	-	-	-
Unigene10780_All	219	80	40.3973	102	47.0379	gi|256734477|gb|EEU47823.1|	65.5	1.00E-09	hypothetical protein NECHADRAFT_74781 [Nectria haematococca mpVI 77-13-4]	--	--	--	--	--	--	--	--	--	--	--	--	--	--	-	-	-
Unigene10781_All	310	135	48.1591	183	59.6186	gi|255949946|ref|XP_002565740.1|	107	2.00E-22	Pc22g18350 [Penicillium chrysogenum Wisconsin 54-1255] >gi|211592757|emb|CAP99123.1| Pc22g18350 [Penicillium chrysogenum Wisconsin 54-1255]	sp|O14232|YDVG_SCHPO	87	3.00E-17	Uncharacterized helicase C6F12.16c OS=Schizosaccharomyces pombe GN=SPAC6F12.16c PE=2 SV=1	SPAC6F12.16c	87	7.00E-18	COG4581	Superfamily II RNA helicase	K12598	3.00E-28	125	fgr:FG01656.1	ATP-dependent RNA helicase DOB1 [EC:3.6.4.13]	-	-	-
Unigene10782_All	277	23	9.1824	29	10.5733	--	--	--	--	--	--	--	--	--	--	--	--	--	--	--	--	--	--	-	-	-
Unigene10783_All	311	375	133.3451	406	131.8432	--	--	--	--	--	--	--	--	--	--	--	--	--	--	--	--	--	--	-	-	-
Unigene10784_All	324	64	21.8445	55	17.1439	gi|189206043|ref|XP_001939356.1|	84.7	2.00E-15	alcohol dehydrogenase [Pyrenophora tritici-repentis Pt-1C-BFP] >gi|187975449|gb|EDU42075.1| alcohol dehydrogenase [Pyrenophora tritici-repentis Pt-1C-BFP]	sp|O94564|YGD6_SCHPO	54.7	2.00E-07	Zinc-type alcohol dehydrogenase-like protein C1773.06c OS=Schizosaccharomyces pombe GN=SPBC1773.06c PE=2 SV=1	SPBC1773.06c	54.7	4.00E-08	COG0604	NADPH:quinone reductase and related Zn-dependent oxidoreductases	--	--	--	--	--	-	-	-
Unigene10785_All	514	10	2.1515	29	5.6981	--	--	--	--	--	--	--	--	--	--	--	--	--	--	--	--	--	--	-	-	-
Unigene10786_All	339	625	203.8857	381	113.5056	gi|261354471|gb|EEY16899.1|	75.5	1.00E-12	hypothetical protein VDBG_03008 [Verticillium albo-atrum VaMs.102]	--	--	--	--	--	--	--	--	--	--	--	--	--	--	-	-	-
Unigene10787_All	256	18	7.7757	49	19.3307	gi|261356577|gb|EEY19005.1|	73.2	7.00E-12	binuclear zinc transcription factor [Verticillium albo-atrum VaMs.102]	--	--	--	--	--	--	--	--	--	--	--	--	--	--	-	-	-
Unigene10788_All	472	19	4.4516	22	4.7073	gi|212526814|ref|XP_002143564.1|	55.5	1.00E-06	extracellular serine-threonine rich protein [Penicillium marneffei ATCC 18224] >gi|210072962|gb|EEA27049.1| extracellular serine-threonine rich protein [Penicillium marneffei ATCC 18224]	sp|Q02817|MUC2_HUMAN	55.5	1.00E-07	Mucin-2 OS=Homo sapiens GN=MUC2 PE=1 SV=2	--	--	--	--	--	--	--	--	--	--	-	-	-
Unigene10789_All	710	389	60.5895	461	65.5745	gi|27348769|dbj|BAC45786.1|	71.2	6.00E-11	blr0521 [Bradyrhizobium japonicum USDA 110]	sp|Q9FPQ6|GP1_CHLRE	67	1.00E-10	Vegetative cell wall protein gp1 OS=Chlamydomonas reinhardtii GN=GP1 PE=2 SV=1	DR2417m	53.1	4.00E-07	COG0595	Predicted hydrolase of the metallo-beta-lactamase superfamily	K05879	4.00E-09	63.5	bpm:BURPS1710b_A1797	dihydroxyacetone kinase, C-terminal domain [EC:2.7.1.-]	-	-	-
Unigene1078_All	1530	1280	92.5177	949	62.6422	gi|189197609|ref|XP_001935142.1|	368	1.00E-100	zinc knuckle domain containing protein [Pyrenophora tritici-repentis Pt-1C-BFP] >gi|187981090|gb|EDU47716.1| zinc knuckle domain containing protein [Pyrenophora tritici-repentis Pt-1C-BFP]	sp|P53849|GIS2_YEAST	171	1.00E-41	Zinc finger protein GIS2 OS=Saccharomyces cerevisiae GN=GIS2 PE=1 SV=1	YNL255c	171	2.00E-42	COG5082	Arginine methyltransferase-interacting protein, contains RING Zn-finger	K09250	5.00E-63	244	afm:AFUA_7G02190	cellular nucleic acid-binding protein	-	-	-
Unigene10790_All	566	56	10.9415	117	20.8767	--	--	--	--	--	--	--	--	--	--	--	--	--	--	--	--	--	--	-	-	-
Unigene10791_All	479	7	1.6161	17	3.5843	--	--	--	--	--	--	--	--	--	--	--	--	--	--	--	--	--	--	-	-	-
Unigene10792_All	336	606	199.4526	607	182.449	--	--	--	--	--	--	--	--	--	--	--	--	--	--	--	--	--	--	-	-	-
Unigene10793_All	560	1019	201.2299	1340	241.6623	gi|119479605|ref|XP_001259831.1|	344	2.00E-93	septin [Neosartorya fischeri NRRL 181] >gi|119407985|gb|EAW17934.1| septin [Neosartorya fischeri NRRL 181]	sp|P48008|SPN3_SCHPO	182	1.00E-45	Septin homolog spn3 OS=Schizosaccharomyces pombe GN=spn3 PE=1 SV=3	YJR076c	160	1.00E-39	COG5019	Septin family protein	K12773	5.00E-12	72.4	sce:YGR059W	sporulation-regulated protein 3	-	-	-
Unigene10794_All	547	81	16.3759	93	17.1707	gi|256723115|gb|EEU36493.1|	72.4	2.00E-17	hypothetical protein NECHADRAFT_81295 [Nectria haematococca mpVI 77-13-4]	--	--	--	--	--	--	--	--	--	--	--	--	--	--	-	-	-
Unigene10795_All	353	134	41.9794	192	54.9311	--	--	--	--	--	--	--	--	--	--	--	--	--	--	--	--	--	--	-	-	-
Unigene10796_All	353	569	178.2559	888	254.0566	gi|154297364|ref|XP_001549109.1|	71.2	2.00E-11	hexokinase [Botryotinia fuckeliana B05.10] >gi|120564541|gb|ABM30191.1| hexokinase [Botryotinia fuckeliana] >gi|150858591|gb|EDN33783.1| hexokinase [Botryotinia fuckeliana B05.10]	sp|P80581|HXK_EMENI	51.6	1.00E-06	Hexokinase OS=Emericella nidulans GN=hxkA PE=1 SV=2	--	--	--	--	--	K00844	6.00E-12	71.2	bfu:BC1G_12086	hexokinase [EC:2.7.1.1]	-	-	-
Unigene10797_All	768	46	6.6237	17	2.2355	gi|164425735|ref|XP_955939.2|	447	1.00E-124	DNA polymerase epsilon [Neurospora crassa OR74A] >gi|157071041|gb|EAA26703.2| DNA polymerase epsilon [Neurospora crassa OR74A]	sp|O93845|DPOE_EMENI	411	3.00E-114	DNA polymerase epsilon catalytic subunit A OS=Emericella nidulans GN=pol2 PE=3 SV=2	SPBC25H2.13c	327	1.00E-89	COG0417	DNA polymerase elongation subunit (family B)	K02324	5.00E-125	448	fgr:FG06065.1	DNA polymerase epsilon subunit 1 [EC:2.7.7.7]	-	-	-
Unigene10798_All	397	28	7.7996	40	10.1756	--	--	--	--	--	--	--	--	--	--	--	--	--	--	--	--	--	--	-	-	-
Unigene10799_All	373	460	136.3815	418	113.1774	--	--	--	--	--	--	--	--	--	--	--	--	--	--	--	--	--	--	-	-	-
Unigene1079_All	2192	1728	87.1785	1747	80.4905	gi|261352820|gb|EEY15248.1|	910	0	endomembrane protein EMP70 [Verticillium albo-atrum VaMs.102]	sp|P32802|TMN1_YEAST	579	3.00E-164	Transmembrane 9 superfamily member 1 OS=Saccharomyces cerevisiae GN=EMP70 PE=1 SV=2	--	--	--	--	--	K01178	1.00E-17	94	sce:YIR019C	glucoamylase [EC:3.2.1.3]	-	-	-
Unigene107_All	1896	2453	143.0756	2868	152.7682	gi|85080761|ref|XP_956601.1|	494	1.00E-137	nitrate reductase [Neurospora crassa OR74A] >gi|74613863|sp|Q7RXL1.1|NCB5R_NEUCR RecName: Full=NADH-cytochrome b5 reductase 1; AltName: Full=Microsomal cytochrome b reductase >gi|28917671|gb|EAA27365.1| nitrate reductase [Neurospora crassa OR74A]	sp|Q7RXL1|NCB5R_NEUCR	494	1.00E-138	NADH-cytochrome b5 reductase 1 OS=Neurospora crassa GN=cbr-1 PE=3 SV=1	SPCC970.03	314	4.00E-85	COG0543	2-polyprenylphenol hydroxylase and related flavodoxin oxidoreductases	K00360	4.00E-138	494	ncr:NCU00216	nitrate reductase (NADH) [EC:1.7.1.1]	-	-	-
Unigene10800_All	368	312	93.759	269	73.8238	--	--	--	--	--	--	--	--	--	--	--	--	--	--	--	--	--	--	-	-	-
Unigene10801_All	472	241	56.4653	167	35.7328	gi|189201605|ref|XP_001937139.1|	62.4	1.00E-08	ran GTP-binding protein [Pyrenophora tritici-repentis Pt-1C-BFP] >gi|187984238|gb|EDU49726.1| ran GTP-binding protein [Pyrenophora tritici-repentis Pt-1C-BFP]	--	--	--	--	--	--	--	--	--	--	--	--	--	--	-	-	-
Unigene10802_All	397	33	9.1924	48	12.2108	--	--	--	--	--	--	--	--	--	--	--	--	--	--	--	--	--	--	-	-	-
Unigene10803_All	447	121	29.9353	128	28.9198	--	--	--	--	--	--	--	--	--	--	--	--	--	--	--	--	--	--	-	-	-
Unigene10804_All	532	226	46.9789	185	35.1198	--	--	--	--	--	--	--	--	--	--	--	--	--	--	--	--	--	--	-	-	-
Unigene10805_All	2120	227	11.8412	337	16.0541	gi|59799049|sp|Q6S6W0.1|GP2_EHV1V	85.5	2.00E-14	RecName: Full=Glycoprotein gp2; AltName: Full=Glycoprotein X; Short=GpX; Flags: Precursor >gi|42795202|gb|AAS45959.1| envelope glycoprotein [Equid herpesvirus 1]	sp|Q6S6W0|GP2_EHV1V	85.5	1.00E-15	Glycoprotein gp2 OS=Equine herpesvirus 1 (strain V592) GN=71 PE=3 SV=1	--	--	--	--	--	K03466	8.00E-11	66.2	bam:Bamb_2360	DNA segregation ATPase FtsK/SpoIIIE, S-DNA-T family	-	-	-
Unigene10806_All	345	133	42.6323	156	45.6665	--	--	--	--	--	--	--	--	--	--	--	--	--	--	--	--	--	--	-	-	-
Unigene10807_All	496	377	84.0555	569	115.8571	gi|261356186|gb|EEY18614.1|	177	2.00E-43	splicing factor 3B subunit 1 [Verticillium albo-atrum VaMs.102]	sp|P49955|SF3B1_YEAST	112	9.00E-25	U2 snRNP component HSH155 OS=Saccharomyces cerevisiae GN=HSH155 PE=1 SV=1	YMR288w	112	2.00E-25	COG5181	U2 snRNP spliceosome subunit	--	--	--	--	--	-	-	-
Unigene10808_All	2330	510	24.2059	360	15.6041	gi|257426787|ref|ZP_05603189.1|	100	4.00E-19	fibrinogen and keratin-10 binding surface anchored protein [Staphylococcus aureus subsp. aureus 65-1322] >gi|257276418|gb|EEV07869.1| fibrinogen and keratin-10 binding surface anchored protein [Staphylococcus aureus subsp. aureus 65-1322]	sp|Q75JC9|Y8484_DICDI	102	9.00E-21	Uncharacterized protein DDB_G0271670 OS=Dictyostelium discoideum GN=DDB_G0271670 PE=4 SV=1	SPAC140.02	75.9	3.00E-13	COG0724	RNA-binding proteins (RRM domain)	K11294	9.00E-17	91.3	mgl:MGL_2993	nucleolin	-	-	-
Unigene10809_All	390	965	273.6334	1254	324.732	--	--	--	--	--	--	--	--	--	--	--	--	--	--	--	--	--	--	-	-	-
Unigene1080_All	2362	1436	67.2328	1215	51.9504	gi|11595723|emb|CAC18201.1|	1021	0	related to cap binding protein 80 (Cbp80) [Neurospora crassa]	sp|O14253|NCBP1_SCHPO	296	3.00E-79	Nuclear cap-binding protein subunit 1 OS=Schizosaccharomyces pombe GN=cbc1 PE=1 SV=1	--	--	--	--	--	K12882	0	1220	fgr:FG07328.1	nuclear cap-binding protein subunit 1	-	-	-
Unigene10810_All	662	478	79.8502	479	73.0751	gi|85074873|ref|XP_965804.1|	275	1.00E-72	pre-mRNA splicing factor ISY1 [Neurospora crassa OR74A] >gi|74619038|sp|Q7SHY8.1|ISY1_NEUCR RecName: Full=Pre-mRNA-splicing factor isy-1 >gi|28927617|gb|EAA36568.1| pre-mRNA splicing factor ISY1 [Neurospora crassa OR74A]	sp|Q7SHY8|ISY1_NEUCR	275	1.00E-73	Pre-mRNA-splicing factor isy-1 OS=Neurospora crassa GN=isy-1 PE=3 SV=1	Cgl1939	49.3	5.00E-06	COG0532	Translation initiation factor 2 (IF-2; GTPase)	K12870	4.00E-73	275	ncr:NCU00664	pre-mRNA-splicing factor ISY1	-	-	-
Unigene10811_All	373	322	95.467	453	122.6539	gi|256727059|gb|EEU40419.1|	53.1	7.00E-06	predicted protein [Nectria haematococca mpVI 77-13-4]	--	--	--	--	--	--	--	--	--	K00767	2.00E-06	53.1	fgr:FG09549.1	nicotinate-nucleotide pyrophosphorylase (carboxylating) [EC:2.4.2.19]	-	-	-
Unigene10812_All	332	376	125.2438	516	156.9653	--	--	--	--	--	--	--	--	--	--	--	--	--	--	--	--	--	--	-	-	-
Unigene10813_All	358	183	56.5294	117	33.0062	gi|261357949|gb|EEY20377.1|	64.3	3.00E-09	50S ribosomal protein L1 [Verticillium albo-atrum VaMs.102]	--	--	--	--	--	--	--	--	--	--	--	--	--	--	-	-	-
Unigene10814_All	3092	473	16.9172	1048	34.2306	gi|255954963|ref|XP_002568234.1|	302	1.00E-79	Pc21g12030 [Penicillium chrysogenum Wisconsin 54-1255] >gi|211589945|emb|CAP96100.1| Pc21g12030 [Penicillium chrysogenum Wisconsin 54-1255]	sp|P08640|MUC1_YEAST	77.4	6.00E-13	Flocculation protein FLO11 OS=Saccharomyces cerevisiae GN=MUC1 PE=1 SV=2	--	--	--	--	--	K01178	2.00E-12	77.4	sce:YIR019C	glucoamylase [EC:3.2.1.3]	-	-	-
Unigene10815_All	426	21	5.4515	28	6.6381	--	--	--	--	--	--	--	--	--	--	--	--	--	--	--	--	--	--	-	-	-
Unigene10816_All	389	424	120.5376	435	112.9358	gi|261354856|gb|EEY17284.1|	186	7.00E-46	alanine-glyoxylate aminotransferase [Verticillium albo-atrum VaMs.102]	sp|P43567|AGX1_YEAST	107	2.00E-23	Alanine--glyoxylate aminotransferase 1 OS=Saccharomyces cerevisiae GN=AGX1 PE=1 SV=1	YFL030w	107	5.00E-24	COG0075	Serine-pyruvate aminotransferase/archaeal aspartate aminotransferase	K00839	5.00E-09	61.6	ape:APE_2423	aminotransferase [EC:2.6.1.-]	-	-	-
Unigene10817_All	478	28	6.4779	29	6.1272	--	--	--	--	--	--	--	--	--	--	--	--	--	--	--	--	--	--	-	-	-
Unigene10818_All	339	376	122.6576	288	85.7995	gi|239612232|gb|EEQ89219.1|	59.7	8.00E-08	2Fe-2S iron-sulfur cluster binding domain-containing protein [Ajellomyces dermatitidis ER-3]	--	--	--	--	--	--	--	--	--	--	--	--	--	--	-	-	-
Unigene10819_All	837	199	26.2926	362	43.6793	gi|261353830|gb|EEY16258.1|	91.3	8.00E-17	C2 domain-containing protein [Verticillium albo-atrum VaMs.102]	sp|Q2J728|IF2_FRASC	64.3	1.00E-09	Translation initiation factor IF-2 OS=Frankia sp. (strain CcI3) GN=infB PE=3 SV=1	--	--	--	--	--	K02519	3.00E-09	64.3	fra:Francci3_3562	translation initiation factor IF-2	-	-	-
Unigene1081_All	1615	1037	71.0089	1464	91.5505	gi|255942759|ref|XP_002562148.1|	315	9.00E-84	Pc18g03080 [Penicillium chrysogenum Wisconsin 54-1255] >gi|211586881|emb|CAP94532.1| Pc18g03080 [Penicillium chrysogenum Wisconsin 54-1255]	sp|Q6DRJ9|RIC8B_DANRE	82.4	9.00E-15	Synembryn-B OS=Danio rerio GN=ric8b PE=2 SV=1	--	--	--	--	--	--	--	--	--	--	-	-	-
Unigene10820_All	655	22	3.7144	16	2.467	--	--	--	--	--	--	--	--	--	--	--	--	--	--	--	--	--	--	-	-	-
Unigene10821_All	655	144	24.3124	141	21.7405	--	--	--	--	--	--	--	--	--	--	--	--	--	--	--	--	--	--	-	-	-
Unigene10822_All	521	24	5.0942	26	5.04	gi|242782494|ref|XP_002480011.1|	170	5.00E-41	Pfs, NB-ARC and TPR domain protein [Talaromyces stipitatus ATCC 10500] >gi|218720158|gb|EED19577.1| Pfs, NB-ARC and TPR domain protein [Talaromyces stipitatus ATCC 10500]	--	--	--	--	MA3560_2	71.2	9.00E-13	COG0775	Nucleoside phosphorylase	K00777	6.00E-35	148	afm:AFUA_7G07100	[EC:2.4.2.-]	-	-	-
Unigene10823_All	310	318	113.4415	489	159.3086	--	--	--	--	--	--	--	--	--	--	--	--	--	--	--	--	--	--	-	-	-
Unigene10824_All	384	483	139.0984	252	66.2768	gi|256733773|gb|EEU47120.1|	82.8	8.00E-15	hypothetical protein NECHADRAFT_36678 [Nectria haematococca mpVI 77-13-4]	--	--	--	--	--	--	--	--	--	--	--	--	--	--	-	-	-
Unigene10825_All	2994	81	2.9918	74	2.4962	gi|37955148|gb|AAP75565.1|	493	0	galactokinase [Hypocrea jecorina]	sp|P09608|GAL1_KLULA	231	3.00E-94	Galactokinase OS=Kluyveromyces lactis GN=GAL1 PE=2 SV=2	YBR020w	225	1.00E-91	COG0153	Galactokinase	K00849	0	457	fgr:FG04085.1	galactokinase [EC:2.7.1.6]	-	-	-
Unigene10826_All	338	274	89.6479	170	50.7954	--	--	--	--	--	--	--	--	--	--	--	--	--	--	--	--	--	--	-	-	-
Unigene10827_All	927	478	57.0236	398	43.3606	gi|86158106|ref|YP_464891.1|	88.6	6.00E-16	PE-PGRS family protein [Anaeromyxobacter dehalogenans 2CP-C] >gi|85774617|gb|ABC81454.1| PE-PGRS family protein [Anaeromyxobacter dehalogenans 2CP-C]	sp|Q9UF83|YM012_HUMAN	75.1	6.00E-13	Uncharacterized protein DKFZp434B061 OS=Homo sapiens PE=2 SV=2	Rv3876	58.5	2.00E-08	COG0455	ATPases involved in chromosome partitioning	K02838	7.00E-29	129	pan:PODANSg5576	ribosome recycling factor	-	-	-
Unigene10828_All	393	297	83.5738	265	68.0997	gi|261205074|ref|XP_002627274.1|	124	3.00E-27	cystathionine beta-synthase [Ajellomyces dermatitidis SLH14081] >gi|239592333|gb|EEQ74914.1| cystathionine beta-synthase [Ajellomyces dermatitidis SLH14081] >gi|239611511|gb|EEQ88498.1| cystathionine beta-synthase [Ajellomyces dermatitidis ER-3]	sp|Q82K53|IF2_STRAW	51.2	2.00E-06	Translation initiation factor IF-2 OS=Streptomyces avermitilis GN=infB PE=3 SV=1	--	--	--	--	--	K03134	5.00E-08	58.2	uma:UM01529.1	transcription initiation factor TFIID subunit D8	-	-	-
Unigene10829_All	366	42	12.6904	27	7.4503	--	--	--	--	--	--	--	--	--	--	--	--	--	--	--	--	--	--	-	-	-
Unigene1082_All	1911	934	54.0496	1069	56.4949	gi|189091774|ref|XP_001929720.1|	751	0	[Podospora anserina]	sp|P38675|MET7_NEUCR	718	0	Cystathionine gamma-synthase OS=Neurospora crassa GN=met-7 PE=3 SV=3	SPBC15D4.09c	530	3.00E-150	COG0626	Cystathionine beta-lyases/cystathionine gamma-synthases	K01739	0	787	mgr:MGG_03583	cystathionine gamma-synthase [EC:2.5.1.48]	-	-	-
Unigene10830_All	385	15	4.3086	16	4.1971	--	--	--	--	--	--	--	--	--	--	--	--	--	--	--	--	--	--	-	-	-
Unigene10831_All	394	715	200.6856	767	196.6035	gi|261360260|gb|EEY22688.1|	191	2.00E-47	small glutamine-rich tetratricopeptide repeat-containing protein A [Verticillium albo-atrum VaMs.102]	sp|Q9HGM9|DNJC7_SCHPO	125	8.00E-29	DnaJ homolog subfamily C member 7 homolog OS=Schizosaccharomyces pombe GN=SPBC543.02c PE=2 SV=1	CPn0032	96.3	1.00E-20	COG0484	DnaJ-class molecular chaperone with C-terminal Zn finger domain	K09527	6.00E-51	200	fgr:FG06678.1	DnaJ homolog subfamily C member 7	-	-	-
Unigene10832_All	279	17	6.7383	17	6.1537	--	--	--	--	--	--	--	--	--	--	--	--	--	--	--	--	--	--	-	-	-
Unigene10833_All	567	26	5.071	35	6.2341	--	--	--	--	--	--	--	--	--	--	--	--	--	--	--	--	--	--	-	-	-
Unigene10834_All	296	7	2.6152	11	3.7531	--	--	--	--	--	--	--	--	--	--	--	--	--	--	--	--	--	--	-	-	-
Unigene10835_All	407	10	2.7171	14	3.474	--	--	--	--	--	--	--	--	--	--	--	--	--	--	--	--	--	--	-	-	-
Unigene10836_All	369	13	3.896	26	7.1161	--	--	--	--	--	--	--	--	--	--	--	--	--	--	--	--	--	--	-	-	-
Unigene10837_All	325	196	66.6928	121	37.6005	--	--	--	--	--	--	--	--	--	--	--	--	--	--	--	--	--	--	-	-	-
Unigene10838_All	307	13	4.6829	15	4.9345	gi|261360660|gb|EEY23088.1|	152	1.00E-35	biotin-protein ligase ligase [Verticillium albo-atrum VaMs.102]	sp|O14353|BPL1_SCHPO	94.7	2.00E-19	Biotin--protein ligase OS=Schizosaccharomyces pombe GN=bpl1 PE=2 SV=1	SPBC30D10.07c_1	94.7	4.00E-20	COG4285	Uncharacterized conserved protein	K01942	1.00E-38	160	pan:PODANSg2869	biotin--protein ligase [EC:6.3.4.9 6.3.4.10 6.3.4.11 6.3.4.15]	-	-	-
Unigene10839_All	479	633	146.1418	897	189.1251	--	--	--	--	--	--	--	--	--	--	--	--	--	--	--	--	--	--	-	-	-
Unigene1083_All	439	894	225.2057	779	179.2112	gi|1352621|sp|P20285.2|ODP2_NEUCR	172	8.00E-42	RecName: Full=Dihydrolipoyllysine-residue acetyltransferase component of pyruvate dehydrogenase complex, mitochondrial; AltName: Full=Dihydrolipoamide acetyltransferase component of pyruvate dehydrogenase complex; AltName: Full=Pyruvate dehydrogenase complex component E2; Short=PDC-E2; Short=PDCE2; AltName: Full=MRP3; Flags: Precursor >gi|623207|gb|AAA60452.1| ribosomal protein [Neurospora crassa]	sp|P20285|ODP2_NEUCR	172	6.00E-43	Dihydrolipoyllysine-residue acetyltransferase component of pyruvate dehydrogenase complex, mitochondrial OS=Neurospora crassa GN=mrp-3 PE=1 SV=2	AGc2641	82.8	2.00E-16	COG0508	Pyruvate/2-oxoglutarate dehydrogenase complex, dihydrolipoamide acyltransferase (E2) component, and related enzymes	K00627	2.00E-48	192	fgr:FG04171.1	pyruvate dehydrogenase E2 component (dihydrolipoamide acetyltransferase) [EC:2.3.1.12]	-	-	-
Unigene10840_All	533	373	77.3906	770	145.9001	gi|164429716|ref|XP_964285.2|	314	2.00E-84	methylcrotonoyl-CoA carboxylase beta chain, mitochondrial precursor [Neurospora crassa OR74A] >gi|157073589|gb|EAA35049.2| methylcrotonoyl-CoA carboxylase beta chain, mitochondrial precursor [Neurospora crassa OR74A]	sp|Q9V9A7|MCCB_DROME	241	2.00E-63	Probable methylcrotonoyl-CoA carboxylase beta chain, mitochondrial OS=Drosophila melanogaster GN=L(2)04524 PE=2 SV=1	AGl2706	247	9.00E-66	COG4799	Acetyl-CoA carboxylase, carboxyltransferase component (subunits alpha and beta)	K01969	2.00E-86	319	fgr:FG08509.1	3-methylcrotonyl-CoA carboxylase beta subunit [EC:6.4.1.4]	-	-	-
Unigene10841_All	2325	889	42.2849	984	42.7429	gi|11558502|emb|CAC17745.1|	1165	0	vesicle fusion factor NSFI [Hypocrea jecorina]	sp|Q9P7Q4|SEC18_SCHPO	691	0	Vesicular-fusion protein sec18 OS=Schizosaccharomyces pombe GN=sec18 PE=1 SV=1	SPAC1834.11c	691	0	COG0464	ATPases of the AAA+ class	K06027	0	1109	fgr:FG10903.1	vesicle-fusing ATPase [EC:3.6.4.6]	-	-	-
Unigene10842_All	404	373	102.1019	302	75.4949	gi|261351467|gb|EEY13895.1|	124	3.00E-27	abhydrolase domain-containing protein [Verticillium albo-atrum VaMs.102]	sp|O94437|YFI3_SCHPO	98.6	1.00E-20	Abhydrolase domain-containing protein C22H12.03 OS=Schizosaccharomyces pombe GN=SPAC22H12.03 PE=2 SV=1	SPAC22H12.03	98.6	3.00E-21	COG0596	Predicted hydrolases or acyltransferases (alpha/beta hydrolase superfamily)	K01175	4.00E-24	111	afm:AFUA_8G07300	[EC:3.1.-.-]	-	-	-
Unigene10843_All	303	333	121.5368	217	72.3285	--	--	--	--	--	--	--	--	--	--	--	--	--	--	--	--	--	--	-	-	-
Unigene10844_All	417	173	45.8793	376	91.0634	gi|189201633|ref|XP_001937153.1|	57.8	3.00E-07	Carbon catabolite repression protein CreD [Pyrenophora tritici-repentis Pt-1C-BFP] >gi|187984252|gb|EDU49740.1| Carbon catabolite repression protein CreD [Pyrenophora tritici-repentis Pt-1C-BFP]	--	--	--	--	--	--	--	--	--	--	--	--	--	--	-	-	-
Unigene10845_All	309	423	151.3869	410	134.0039	gi|256733251|gb|EEU46599.1|	134	2.00E-30	hypothetical protein NECHADRAFT_79356 [Nectria haematococca mpVI 77-13-4]	--	--	--	--	--	--	--	--	--	--	--	--	--	--	-	-	-
Unigene10846_All	303	122	44.527	151	50.3299	--	--	--	--	--	--	--	--	--	--	--	--	--	--	--	--	--	--	-	-	-
Unigene10847_All	281	60	23.613	20	7.1881	--	--	--	--	--	--	--	--	--	--	--	--	--	--	--	--	--	--	-	-	-
Unigene10848_All	595	1134	210.7669	902	153.1023	gi|46138741|ref|XP_391061.1|	288	2.00E-76	SUCB_NEUCR Probable succinyl-CoA ligase [GDP-forming] beta-chain, mitochondrial precursor (Succinyl-CoA synthetase, beta chain) (SCS-beta) [Gibberella zeae PH-1]	sp|Q9P567|SUCB_NEUCR	268	1.00E-71	Probable succinyl-CoA ligase [GDP-forming] subunit beta, mitochondrial OS=Neurospora crassa GN=B9J10.140 PE=3 SV=1	SPCC1620.08	209	3.00E-54	COG0045	Succinyl-CoA synthetase, beta subunit	K01900	5.00E-77	288	fgr:FG10885.1	succinyl-CoA synthetase beta subunit [EC:6.2.1.4 6.2.1.5]	-	-	-
Unigene10849_All	309	191	68.3567	57	18.6298	--	--	--	--	--	--	--	--	--	--	--	--	--	--	--	--	--	--	-	-	-
Unigene1084_All	3239	481	16.4225	571	17.804	gi|88766403|gb|ABD49721.1|	475	0	catalase [Metarhizium anisopliae]	sp|Q9C169|CAT3_NEUCR	421	0	Catalase-3 OS=Neurospora crassa GN=cat-3 PE=1 SV=1	BS_katB	321	8.00E-133	COG0753	Catalase	K03781	0	456	ssl:SS1G_01081	catalase [EC:1.11.1.6]	-	-	-
Unigene10850_All	403	505	138.5775	552	138.3331	gi|257067967|ref|YP_003154222.1|	53.5	5.00E-06	DNA/RNA helicase, superfamily II [Brachybacterium faecium DSM 4810] >gi|256558785|gb|ACU84632.1| DNA/RNA helicase, superfamily II [Brachybacterium faecium DSM 4810]	sp|O70554|SPR2B_MOUSE	52.8	6.00E-07	Small proline-rich protein 2B OS=Mus musculus GN=Sprr2b PE=2 SV=1	--	--	--	--	--	K11294	3.00E-09	62.4	uma:UM06193.1	nucleolin	-	-	-
Unigene10851_All	363	564	171.822	586	163.0359	gi|261360808|gb|EEY23236.1|	84.3	3.00E-15	hydrolase [Verticillium albo-atrum VaMs.102]	sp|Q55EQ3|Y9086_DICDI	56.2	6.00E-08	Uncharacterized abhydrolase domain-containing protein DDB_G0269086 OS=Dictyostelium discoideum GN=DDB_G0269086 PE=1 SV=2	--	--	--	--	--	K01567	9.00E-13	73.9	mgr:MGG_03999	[EC:3.-.-.-]	-	-	-
Unigene10852_All	339	375	122.3314	350	104.2703	gi|74619976|sp|Q873B7.1|SPC25_NEUCR	167	2.00E-40	RecName: Full=Probable kinetochore protein spc-25	sp|Q873B7|SPC25_NEUCR	167	1.00E-41	Probable kinetochore protein spc-25 OS=Neurospora crassa GN=spc-25 PE=3 SV=1	--	--	--	--	--	K11558	5.00E-41	167	ncr:NCU11159	kinetochore protein Spc25, fungi type	-	-	-
Unigene10853_All	335	236	77.9065	253	76.2725	gi|110283025|sp|Q4IPN9.1|YSH1_GIBZE	137	2.00E-31	RecName: Full=Endoribonuclease YSH1; AltName: Full=mRNA 3'-end-processing protein YSH1	sp|Q4IPN9|YSH1_GIBZE	137	2.00E-32	Endoribonuclease YSH1 OS=Gibberella zeae GN=YSH1 PE=3 SV=1	SPAC17G6.16c_1	87	7.00E-18	COG1236	Predicted exonuclease of the beta-lactamase fold involved in RNA processing	--	--	--	--	--	-	-	-
Unigene10854_All	465	24	5.7077	20	4.3438	--	--	--	--	--	--	--	--	--	--	--	--	--	--	--	--	--	--	-	-	-
Unigene10855_All	298	27	10.0197	16	5.4225	--	--	--	--	--	--	--	--	--	--	--	--	--	--	--	--	--	--	-	-	-
Unigene10856_All	278	103	40.9731	81	29.4261	--	--	--	--	--	--	--	--	--	--	--	--	--	--	--	--	--	--	-	-	-
Unigene10857_All	388	39	11.1158	18	4.6853	gi|2494190|sp|Q01529.1|DPOM_PODAN	124	2.00E-27	RecName: Full=Probable DNA polymerase >gi|4585701|emb|CAA43117.2| DNA polymerase [Podospora anserina]	sp|Q01529|DPOM_PODAN	124	2.00E-28	Probable DNA polymerase OS=Podospora anserina PE=3 SV=1	--	--	--	--	--	--	--	--	--	--	-	-	-
Unigene10858_All	336	34	11.1904	31	9.3178	--	--	--	--	--	--	--	--	--	--	--	--	--	--	--	--	--	--	-	-	-
Unigene10859_All	560	18	3.5546	22	3.9676	--	--	--	--	--	--	--	--	--	--	--	--	--	--	--	--	--	--	-	-	-
Unigene1085_All	417	308	81.681	234	56.6724	--	--	--	--	--	--	--	--	--	--	--	--	--	--	--	--	--	--	-	-	-
Unigene10860_All	856	44	5.6844	17	2.0057	gi|261360152|gb|EEY22580.1|	216	2.00E-92	midasin [Verticillium albo-atrum VaMs.102]	sp|Q12019|MDN1_YEAST	155	2.00E-53	Midasin OS=Saccharomyces cerevisiae GN=MDN1 PE=1 SV=1	YLR106c	155	4.00E-54	COG5271	AAA ATPase containing von Willebrand factor type A (vWA) domain	K09882	2.00E-09	65.1	afr:AFE_1297	cobaltochelatase CobS [EC:6.6.1.2]	-	-	-
Unigene10861_All	390	42	11.9094	90	23.3061	--	--	--	--	--	--	--	--	--	--	--	--	--	--	--	--	--	--	-	-	-
Unigene10862_All	322	16	5.495	10	3.1364	--	--	--	--	--	--	--	--	--	--	--	--	--	--	--	--	--	--	-	-	-
Unigene10863_All	301	179	65.7647	213	71.467	--	--	--	--	--	--	--	--	--	--	--	--	--	--	--	--	--	--	-	-	-
Unigene10864_All	332	189	62.955	184	55.9721	gi|154319981|ref|XP_001559307.1|	199	6.00E-50	ADP-ribosylation factor-like protein 1 [Botryotinia fuckeliana B05.10] >gi|150854710|gb|EDN29902.1| ADP-ribosylation factor-like protein 1 [Botryotinia fuckeliana B05.10]	sp|P38116|ARL1_YEAST	154	2.00E-37	ADP-ribosylation factor-like protein 1 OS=Saccharomyces cerevisiae GN=ARL1 PE=1 SV=4	YBR164c	154	4.00E-38	COG1100	GTPase SAR1 and related small G proteins	K07942	1.00E-50	199	bfu:BC1G_01971	ADP-ribosylation factor-like 1	-	-	-
Unigene10865_All	272	81	32.9323	38	14.1093	--	--	--	--	--	--	--	--	--	--	--	--	--	--	--	--	--	--	-	-	-
Unigene10866_All	273	22	8.9118	41	15.1675	--	--	--	--	--	--	--	--	--	--	--	--	--	--	--	--	--	--	-	-	-
Unigene10867_All	342	100	32.3355	64	18.8993	gi|261351716|gb|EEY14144.1|	79	1.00E-13	mitochondrial import inner membrane translocase subunit tim-22 [Verticillium albo-atrum VaMs.102]	sp|Q9C1E8|TIM22_NEUCR	77.8	2.00E-14	Mitochondrial import inner membrane translocase subunit tim-22 OS=Neurospora crassa GN=tim-22 PE=3 SV=2	SPBC25H2.04c	49.3	2.00E-06	COG5596	Mitochondrial import inner membrane translocase, subunit TIM22	--	--	--	--	--	-	-	-
Unigene10868_All	512	17	3.6719	16	3.156	gi|255946019|ref|XP_002563777.1|	141	2.00E-32	Pc20g12930 [Penicillium chrysogenum Wisconsin 54-1255] >gi|211588512|emb|CAP86622.1| Pc20g12930 [Penicillium chrysogenum Wisconsin 54-1255]	--	--	--	--	--	--	--	--	--	--	--	--	--	--	-	-	-
Unigene10869_All	534	40	8.2837	29	5.4846	--	--	--	--	--	--	--	--	--	--	--	--	--	--	--	--	--	--	-	-	-
Unigene1086_All	1171	253	23.893	221	19.0602	gi|261357754|gb|EEY20182.1|	207	7.00E-77	adiponectin receptor protein [Verticillium albo-atrum VaMs.102]	sp|Q09749|ADRL_SCHPO	127	1.00E-44	ADIPOR-like receptor spbc12c2.09c OS=Schizosaccharomyces pombe GN=SPBC12C2.09c PE=2 SV=1	SPBC12C2.09c	127	3.00E-45	COG1272	Predicted membrane protein, hemolysin III homolog	K07036	3.00E-83	233	ncr:NCU04987		-	-	-
Unigene10870_All	2134	526	27.2582	524	24.7987	gi|86156673|ref|YP_463458.1|	140	6.00E-31	LigA [Anaeromyxobacter dehalogenans 2CP-C] >gi|85773184|gb|ABC80021.1| LigA [Anaeromyxobacter dehalogenans 2CP-C]	sp|P98088|MUC5A_HUMAN	127	2.00E-28	Mucin-5AC (Fragments) OS=Homo sapiens GN=MUC5AC PE=1 SV=3	RSc1191	65.1	5.00E-10	COG2812	DNA polymerase III, gamma/tau subunits	K01178	1.00E-23	114	sce:YIR019C	glucoamylase [EC:3.2.1.3]	-	-	-
Unigene10871_All	278	41	16.3097	43	15.6213	--	--	--	--	--	--	--	--	--	--	--	--	--	--	--	--	--	--	-	-	-
Unigene10872_All	325	83	28.2424	119	36.9791	gi|46129262|ref|XP_388992.1|	53.1	7.00E-06	hypothetical protein FG08816.1 [Gibberella zeae PH-1]	--	--	--	--	--	--	--	--	--	--	--	--	--	--	-	-	-
Unigene10873_All	394	462	129.6738	553	141.7493	--	--	--	--	--	--	--	--	--	--	--	--	--	--	--	--	--	--	-	-	-
Unigene10874_All	484	16	3.6558	71	14.8151	--	--	--	--	--	--	--	--	--	--	--	--	--	--	--	--	--	--	-	-	-
Unigene10875_All	478	468	108.274	238	50.2853	gi|85118945|ref|XP_965547.1|	234	2.00E-60	mitochondrial carrier protein RIM2 [Neurospora crassa OR74A] >gi|28927357|gb|EAA36311.1| mitochondrial carrier protein RIM2 [Neurospora crassa OR74A]	sp|Q9P6L7|YKQ9_SCHPO	177	2.00E-44	Uncharacterized mitochondrial carrier C688.09 OS=Schizosaccharomyces pombe GN=SPAC688.09 PE=2 SV=1	--	--	--	--	--	K13354	1.00E-08	60.8	ncr:NCU03556	solute carrier family 25 member 17	-	-	-
Unigene10876_All	347	191	60.871	126	36.6719	--	--	--	--	--	--	--	--	--	--	--	--	--	--	--	--	--	--	-	-	-
Unigene10877_All	332	81	26.9807	151	45.9337	gi|256733223|gb|EEU46571.1|	77.4	4.00E-13	predicted protein [Nectria haematococca mpVI 77-13-4]	--	--	--	--	--	--	--	--	--	--	--	--	--	--	-	-	-
Unigene10878_All	273	220	89.1182	148	54.7509	--	--	--	--	--	--	--	--	--	--	--	--	--	--	--	--	--	--	-	-	-
Unigene10879_All	333	15	4.9814	17	5.1558	gi|240107378|gb|EER25563.1|	78.6	2.00E-13	small oligopeptide transporter, OPT family protein [Coccidioides posadasii C735 delta SOWgp]	sp|P40900|ISP4_SCHPO	59.3	7.00E-09	Sexual differentiation process protein isp4 OS=Schizosaccharomyces pombe GN=isp4 PE=2 SV=2	--	--	--	--	--	--	--	--	--	--	-	-	-
Unigene1087_All	1257	1723	151.585	1754	140.9245	gi|261358804|gb|EEY21232.1|	482	1.00E-134	thiosulfate sulfurtransferase [Verticillium albo-atrum VaMs.102]	sp|P97532|THTM_RAT	194	1.00E-48	3-mercaptopyruvate sulfurtransferase OS=Rattus norvegicus GN=Mpst PE=1 SV=3	YOR251c	200	5.00E-51	COG2897	Rhodanese-related sulfurtransferase	K01010	4.00E-121	436	ncr:NCU06017	thiosulfate sulfurtransferase [EC:2.8.1.1]	-	-	-
Unigene10880_All	385	94	27.0006	87	22.8218	--	--	--	--	--	--	--	--	--	--	--	--	--	--	--	--	--	--	-	-	-
Unigene10881_All	302	172	62.9837	196	65.5453	--	--	--	--	--	--	--	--	--	--	--	--	--	--	--	--	--	--	-	-	-
Unigene10882_All	295	200	74.9746	200	68.47	gi|261358201|gb|EEY20629.1|	164	2.00E-39	ADP-ribosylation factor family protein [Verticillium albo-atrum VaMs.102]	sp|Q02804|ARL3_YEAST	94.7	2.00E-19	ADP-ribosylation factor-like protein 3 OS=Saccharomyces cerevisiae GN=ARL3 PE=1 SV=1	YBR164c	74.3	5.00E-14	COG1100	GTPase SAR1 and related small G proteins	K07952	1.00E-42	172	ncr:NCU00333	ADP-ribosylation factor related protein 1	-	-	-
Unigene10883_All	293	29	10.9455	33	11.3747	--	--	--	--	--	--	--	--	--	--	--	--	--	--	--	--	--	--	-	-	-
Unigene10884_All	422	534	139.9378	542	129.7117	--	--	--	--	--	--	--	--	--	--	--	--	--	--	--	--	--	--	-	-	-
Unigene10885_All	482	545	125.042	1055	221.0536	--	--	--	--	--	--	--	--	--	--	--	--	--	--	--	--	--	--	-	-	-
Unigene10886_All	313	25	8.8329	27	8.7119	--	--	--	--	--	--	--	--	--	--	--	--	--	--	--	--	--	--	-	-	-
Unigene10887_All	498	253	56.182	370	75.0351	gi|86156673|ref|YP_463458.1|	58.9	1.00E-07	LigA [Anaeromyxobacter dehalogenans 2CP-C] >gi|85773184|gb|ABC80021.1| LigA [Anaeromyxobacter dehalogenans 2CP-C]	--	--	--	--	DRA0210	48.5	5.00E-06	COG0747	ABC-type dipeptide transport system, periplasmic component	K00936	7.00E-06	51.6	bpm:BURPS1710b_A2207	[EC:2.7.3.-]	-	-	-
Unigene10888_All	358	105	32.4349	74	20.8757	--	--	--	--	--	--	--	--	--	--	--	--	--	--	--	--	--	--	-	-	-
Unigene10889_All	2135	784	40.6092	704	33.3017	gi|16944343|emb|CAC18235.2|	566	1.00E-159	related to transcription factor atf1+ [Neurospora crassa]	sp|P52890|ATF1_SCHPO	152	7.00E-36	Transcription factor atf1 OS=Schizosaccharomyces pombe GN=atf1 PE=1 SV=1	--	--	--	--	--	K09046	1.00E-154	548	ncr:NCU01345	activating transcription factor, other eukaryote	-	-	-
Unigene1088_All	1414	1269	99.2473	963	68.7811	gi|85103924|ref|XP_961620.1|	260	2.00E-67	U3 small nucleolar ribonucleoprotein protein IMP3 [Neurospora crassa OR74A] >gi|28923168|gb|EAA32384.1| U3 small nucleolar ribonucleoprotein protein IMP3 [Neurospora crassa OR74A] >gi|28950073|emb|CAD70826.1| probable IMP3 (component of the U3 small nucleolar ribonucleoprotein) [Neurospora crassa]	sp|P32899|IMP3_YEAST	204	1.00E-51	U3 small nucleolar ribonucleoprotein protein IMP3 OS=Saccharomyces cerevisiae GN=IMP3 PE=1 SV=1	YHR148w	204	2.00E-52	COG0522	Ribosomal protein S4 and related proteins	K08301	2.00E-10	69.3	scl:sce7264	ribonuclease G [EC:3.1.26.-]	-	-	-
Unigene10890_All	307	41	14.769	20	6.5794	--	--	--	--	--	--	--	--	--	--	--	--	--	--	--	--	--	--	-	-	-
Unigene10891_All	431	734	188.3324	987	231.2768	gi|39979153|emb|CAE85527.1|	196	5.00E-49	probable carnitine O-acetyltransferase precursor [Neurospora crassa]	sp|Q00614|CACP_CANTR	85.9	8.00E-17	Carnitine O-acetyltransferase, mitochondrial OS=Candida tropicalis GN=CAT2 PE=3 SV=1	--	--	--	--	--	K00624	3.00E-53	208	fgr:FG01924.1	carnitine O-acetyltransferase [EC:2.3.1.7]	-	-	-
Unigene10892_All	386	234	67.0401	114	29.827	gi|189091808|ref|XP_001929737.1|	52.8	9.00E-06	[Podospora anserina]	--	--	--	--	--	--	--	--	--	--	--	--	--	--	-	-	-
Unigene10893_All	1030	21	2.2547	800	78.4413	gi|296807807|ref|XP_002844242.1|	92.4	5.00E-17	chitinase [Arthroderma otae CBS 113480] >gi|238843725|gb|EEQ33387.1| chitinase [Microsporum canis CBS 113480]	--	--	--	--	--	--	--	--	--	--	--	--	--	--	-	-	-
Unigene10894_All	361	68	20.8309	56	15.6665	--	--	--	--	--	--	--	--	--	--	--	--	--	--	--	--	--	--	-	-	-
Unigene10895_All	300	102	37.5998	62	20.8719	--	--	--	--	--	--	--	--	--	--	--	--	--	--	--	--	--	--	-	-	-
Unigene10896_All	374	340	100.5342	377	101.8033	gi|261354302|gb|EEY16730.1|	85.5	1.00E-15	enoyl-CoA hydratase [Verticillium albo-atrum VaMs.102]	--	--	--	--	--	--	--	--	--	K01692	9.00E-18	90.5	bfu:BC1G_00915	enoyl-CoA hydratase [EC:4.2.1.17]	-	-	-
Unigene10897_All	525	29	6.1086	14	2.6932	--	--	--	--	--	--	--	--	--	--	--	--	--	--	--	--	--	--	-	-	-
Unigene10898_All	420	20	5.2661	32	7.6947	--	--	--	--	--	--	--	--	--	--	--	--	--	--	--	--	--	--	-	-	-
Unigene10899_All	300	57	21.0116	85	28.6147	--	--	--	--	--	--	--	--	--	--	--	--	--	--	--	--	--	--	-	-	-
Unigene1089_All	798	1545	214.1075	2237	283.11	gi|261352086|gb|EEY14514.1|	231	6.00E-59	DNA-binding protein [Verticillium albo-atrum VaMs.102]	sp|Q6GLV4|UBX1B_XENLA	89	3.00E-17	UBX domain-containing protein 1-B OS=Xenopus laevis GN=ubxn1-b PE=2 SV=1	--	--	--	--	--	K02519	3.00E-07	57.4	jan:Jann_0038	translation initiation factor IF-2	-	-	-
Unigene108_All	3735	563	16.6696	910	24.6061	gi|261351772|gb|EEY14200.1|	278	6.00E-73	haloacid dehalogenase [Verticillium albo-atrum VaMs.102]	sp|P98088|MUC5A_HUMAN	90.9	6.00E-17	Mucin-5AC (Fragments) OS=Homo sapiens GN=MUC5AC PE=1 SV=3	PA0810	140	1.00E-32	COG1011	Predicted hydrolase (HAD superfamily)	K01560	6.00E-61	238	mgr:MGG_01809	2-haloacid dehalogenase [EC:3.8.1.2]	-	-	-
Unigene10900_All	401	58	15.9952	40	10.0741	--	--	--	--	--	--	--	--	--	--	--	--	--	--	--	--	--	--	-	-	-
Unigene10901_All	358	35	10.8116	66	18.6189	--	--	--	--	--	--	--	--	--	--	--	--	--	--	--	--	--	--	-	-	-
Unigene10902_All	653	209	35.3948	302	46.7074	--	--	--	--	--	--	--	--	--	--	--	--	--	--	--	--	--	--	-	-	-
Unigene10903_All	323	22	7.5323	14	4.3774	gi|46107160|ref|XP_380639.1|	105	9.00E-22	hypothetical protein FG00463.1 [Gibberella zeae PH-1]	--	--	--	--	--	--	--	--	--	--	--	--	--	--	-	-	-
Unigene10904_All	293	117	44.1595	120	41.3624	--	--	--	--	--	--	--	--	--	--	--	--	--	--	--	--	--	--	-	-	-
Unigene10905_All	348	195	61.9672	156	45.2728	gi|70995402|ref|XP_752457.1|	68.6	2.00E-10	nuclear mRNA splicing factor-associated protein [Aspergillus fumigatus Af293]	--	--	--	--	--	--	--	--	--	K13093	3.00E-15	82	fgr:FG01010.1	HIV Tat-specific factor 1	-	-	-
Unigene10906_All	355	154	47.9732	102	29.0178	--	--	--	--	--	--	--	--	--	--	--	--	--	--	--	--	--	--	-	-	-
Unigene10907_All	373	1046	310.1196	938	253.9722	--	--	--	--	--	--	--	--	--	--	--	--	--	--	--	--	--	--	-	-	-
Unigene10908_All	518	14	2.9889	16	3.1195	--	--	--	--	--	--	--	--	--	--	--	--	--	--	--	--	--	--	-	-	-
Unigene10909_All	345	215	68.9169	137	40.1045	--	--	--	--	--	--	--	--	--	--	--	--	--	--	--	--	--	--	-	-	-
Unigene1090_All	1137	611	59.4274	704	62.5323	gi|85118512|ref|XP_965460.1|	513	1.00E-144	activator 1 41 kDa subunit [Neurospora crassa OR74A] >gi|28927269|gb|EAA36224.1| activator 1 41 kDa subunit [Neurospora crassa OR74A]	sp|P0C7N7|RFC2_PHANO	411	5.00E-114	Replication factor C subunit 2 OS=Phaeosphaeria nodorum GN=RFC2 PE=3 SV=1	YJR068w	344	2.00E-94	COG0470	ATPase involved in DNA replication	K10755	6.00E-147	522	mgr:MGG_04389	replication factor C subunit 2/4	-	-	-
Unigene10910_All	306	213	76.9776	102	33.6644	--	--	--	--	--	--	--	--	--	--	--	--	--	--	--	--	--	--	-	-	-
Unigene10911_All	307	397	143.0074	304	100.0063	gi|256732502|gb|EEU45850.1|	125	1.00E-27	hypothetical protein NECHADRAFT_78766 [Nectria haematococca mpVI 77-13-4]	--	--	--	--	--	--	--	--	--	--	--	--	--	--	-	-	-
Unigene10912_All	291	243	92.3463	326	113.1402	gi|261360603|gb|EEY23031.1|	91.7	2.00E-17	2-nitropropane dioxygenase [Verticillium albo-atrum VaMs.102]	sp|Q01284|2NPD_NEUCR	79.7	5.00E-15	Nitronate monooxygenase OS=Neurospora crassa GN=ncd-2 PE=1 SV=1	--	--	--	--	--	K00459	3.00E-29	128	fgr:FG10065.1	nitronate monooxygenase [EC:1.13.12.16]	-	-	-
Unigene10913_All	373	309	91.6128	528	142.9609	--	--	--	--	--	--	--	--	--	--	--	--	--	--	--	--	--	--	-	-	-
Unigene10914_All	376	446	131.1757	473	127.0473	gi|256725811|gb|EEU39173.1|	234	2.00E-60	chromatin associated protein [Nectria haematococca mpVI 77-13-4]	sp|P78706|RCO1_NEUCR	206	3.00E-53	Transcriptional repressor rco-1 OS=Neurospora crassa GN=rco-1 PE=4 SV=2	YBR198c	79.3	2.00E-15	COG2319	FOG: WD40 repeat	K06666	9.00E-53	206	ncr:NCU06205	glucose repression regulatory protein TUP1	-	-	-
Unigene10915_All	221	1	0.5004	6	2.7419	--	--	--	--	--	--	--	--	--	--	--	--	--	--	--	--	--	--	-	-	-
Unigene10916_All	348	339	107.7276	205	59.4931	gi|261352067|gb|EEY14495.1|	157	3.00E-37	H/ACA ribonucleoprotein complex subunit 2 [Verticillium albo-atrum VaMs.102]	sp|P32495|NHP2_YEAST	119	6.00E-27	H/ACA ribonucleoprotein complex subunit 2 OS=Saccharomyces cerevisiae GN=NHP2 PE=1 SV=2	YDL208w	119	1.00E-27	COG1358	Ribosomal protein HS6-type (S12/L30/L7a)	K11129	5.00E-45	181	fgr:FG10304.1	H/ACA ribonucleoprotein complex subunit 2	-	-	-
Unigene10917_All	438	1095	276.4689	1174	270.6987	gi|145607295|ref|XP_361669.2|	188	1.00E-46	RAS small monomeric GTPase Rab6 [Magnaporthe oryzae 70-15] >gi|145014877|gb|EDJ99445.1| RAS small monomeric GTPase Rab6 [Magnaporthe grisea 70-15]	sp|P17608|RYH1_SCHPO	127	2.00E-29	GTP-binding protein ryh1 OS=Schizosaccharomyces pombe GN=ryh1 PE=1 SV=1	ECU04g0680	63.9	9.00E-11	COG1100	GTPase SAR1 and related small G proteins	K07976	3.00E-47	188	mgr:MGG_04143	Rab family, other	-	-	-
Unigene10918_All	504	97	21.2837	57	11.4219	--	--	--	--	--	--	--	--	--	--	--	--	--	--	--	--	--	--	-	-	-
Unigene10919_All	753	57	8.3712	398	53.3802	gi|299788471|gb|AAS50445.2|	135	5.00E-36	AAR080Wp [Ashbya gossypii ATCC 10895]	sp|Q5A6K2|ATG22_CANAL	130	4.00E-36	Autophagy-related protein 22 OS=Candida albicans GN=ATG22 PE=3 SV=1	--	--	--	--	--	K03466	3.00E-06	54.3	bmj:BMULJ_02308	DNA segregation ATPase FtsK/SpoIIIE, S-DNA-T family	-	-	-
Unigene1091_All	1362	267	21.6791	448	33.2195	gi|261354174|gb|EEY16602.1|	558	1.00E-157	cytochrome P450 52A11 [Verticillium albo-atrum VaMs.102]	sp|P38364|PID6_FUSSO	133	3.00E-30	Pisatin demethylase OS=Fusarium solani subsp. pisi GN=PDA6-1 PE=3 SV=1	VNG0422G	84.7	3.00E-16	COG2124	Cytochrome P450	K00517	3.00E-39	165	afm:AFUA_3G03450	[EC:1.14.-.-]	-	-	-
Unigene10920_All	525	36	7.5831	15	2.8855	gi|256720814|gb|EEU34234.1|	65.5	2.00E-09	hypothetical protein NECHADRAFT_96615 [Nectria haematococca mpVI 77-13-4]	--	--	--	--	--	--	--	--	--	--	--	--	--	--	-	-	-
Unigene10921_All	305	12	4.351	15	4.9669	gi|39940260|ref|XP_359667.1|	128	2.00E-28	hypothetical protein [Magnaporthe oryzae 70-15] >gi|145010635|gb|EDJ95291.1| predicted protein [Magnaporthe grisea 70-15]	--	--	--	--	--	--	--	--	--	--	--	--	--	--	-	-	-
Unigene10922_All	522	62	13.1349	16	3.0956	--	--	--	--	--	--	--	--	--	--	--	--	--	--	--	--	--	--	-	-	-
Unigene10923_All	434	49	12.4857	28	6.5157	gi|293329713|dbj|BAJ04366.1|	148	3.00E-35	cytochrome P450 monooxygenase [Aspergillus oryzae]	sp|P21595|CP56_YEAST	112	6.00E-26	Cytochrome P450-DIT2 OS=Saccharomyces cerevisiae GN=DIT2 PE=1 SV=2	YDR402c	112	2.00E-26	COG2124	Cytochrome P450	K00493	8.00E-36	148	aor:AO090701000436	unspecific monooxygenase [EC:1.14.14.1]	-	-	-
Unigene10924_All	2388	467	21.6266	571	24.1487	gi|255935247|ref|XP_002558650.1|	108	2.00E-35	Pc13g02060 [Penicillium chrysogenum Wisconsin 54-1255] >gi|211583270|emb|CAP91275.1| Pc13g02060 [Penicillium chrysogenum Wisconsin 54-1255]	sp|Q8BTI8|SRRM2_MOUSE	67	6.00E-10	Serine/arginine repetitive matrix protein 2 OS=Mus musculus GN=Srrm2 PE=1 SV=2	--	--	--	--	--	K00799	6.00E-19	68.9	mgr:MGG_06747	glutathione S-transferase [EC:2.5.1.18]	-	-	-
Unigene10925_All	389	61	17.3415	124	32.1932	--	--	--	--	--	--	--	--	--	--	--	--	--	--	--	--	--	--	-	-	-
Unigene10926_All	475	22	5.122	25	5.3154	--	--	--	--	--	--	--	--	--	--	--	--	--	--	--	--	--	--	-	-	-
Unigene10927_All	919	62	7.4608	65	7.1432	gi|2226061|gb|AAB61730.1|	331	4.00E-89	folylpolyglutamate synthetase [Neurospora crassa]	sp|O13492|FOLE_NEUCR	331	4.00E-90	Folylpolyglutamate synthase OS=Neurospora crassa GN=met-6 PE=3 SV=2	YOR241w	239	6.00E-63	COG0285	Folylpolyglutamate synthase	K01930	1.00E-89	331	ncr:NCU00892	folylpolyglutamate synthase [EC:6.3.2.17]	-	-	-
Unigene10928_All	302	47	17.2106	24	8.026	--	--	--	--	--	--	--	--	--	--	--	--	--	--	--	--	--	--	-	-	-
Unigene10929_All	455	334	81.1786	275	61.0399	--	--	--	--	--	--	--	--	--	--	--	--	--	--	--	--	--	--	-	-	-
Unigene1092_All	1814	1887	115.0379	1575	87.687	gi|255956811|ref|XP_002569158.1|	84	4.00E-14	Pc21g21870 [Penicillium chrysogenum Wisconsin 54-1255] >gi|211590869|emb|CAP97084.1| Pc21g21870 [Penicillium chrysogenum Wisconsin 54-1255]	sp|Q5R5Q2|SRRM1_PONAB	56.6	6.00E-07	Serine/arginine repetitive matrix protein 1 OS=Pongo abelii GN=SRRM1 PE=2 SV=1	--	--	--	--	--	--	--	--	--	--	-	-	-
Unigene10930_All	492	618	138.9088	1107	227.2347	gi|295022370|emb|CBL59392.1|	298	1.00E-79	aconitase [Metarhizium anisopliae]	sp|P82611|ACON_CANAL	242	9.00E-64	Aconitate hydratase, mitochondrial OS=Candida albicans GN=ACO1 PE=1 SV=2	SPAC24C9.06c	241	3.00E-64	COG1048	Aconitase A	K01681	1.00E-79	296	ssl:SS1G_11047	aconitate hydratase 1 [EC:4.2.1.3]	-	-	-
Unigene10931_All	418	359	94.9783	203	49.0469	--	--	--	--	--	--	--	--	--	--	--	--	--	--	--	--	--	--	-	-	-
Unigene10932_All	371	29	8.6443	19	5.1722	--	--	--	--	--	--	--	--	--	--	--	--	--	--	--	--	--	--	-	-	-
Unigene10933_All	354	295	92.1563	155	44.2202	--	--	--	--	--	--	--	--	--	--	--	--	--	--	--	--	--	--	-	-	-
Unigene10934_All	345	185	59.3006	160	46.8374	--	--	--	--	--	--	--	--	--	--	--	--	--	--	--	--	--	--	-	-	-
Unigene10935_All	398	152	42.2345	119	30.1965	--	--	--	--	--	--	--	--	--	--	--	--	--	--	--	--	--	--	-	-	-
Unigene10936_All	413	1118	299.363	1048	256.2733	--	--	--	--	--	--	--	--	--	--	--	--	--	--	--	--	--	--	-	-	-
Unigene10937_All	1060	112	11.6847	168	16.0065	gi|256720683|gb|EEU34103.1|	72.8	4.00E-11	hypothetical protein NECHADRAFT_85633 [Nectria haematococca mpVI 77-13-4]	sp|O95125|ZN202_HUMAN	52.8	4.00E-06	Zinc finger protein 202 OS=Homo sapiens GN=ZNF202 PE=1 SV=4	--	--	--	--	--	--	--	--	--	--	-	-	-
Unigene10938_All	478	68	15.7321	80	16.9026	gi|255931305|ref|XP_002557209.1|	52.8	9.00E-06	Pc12g03230 [Penicillium chrysogenum Wisconsin 54-1255] >gi|211581828|emb|CAP79950.1| Pc12g03230 [Penicillium chrysogenum Wisconsin 54-1255]	--	--	--	--	--	--	--	--	--	--	--	--	--	--	-	-	-
Unigene10939_All	451	36	8.8274	41	9.1812	gi|189204442|ref|XP_001938556.1|	116	5.00E-25	PAP-associated domain containing protein 5 [Pyrenophora tritici-repentis Pt-1C-BFP] >gi|187985655|gb|EDU51143.1| PAP-associated domain containing protein 5 [Pyrenophora tritici-repentis Pt-1C-BFP]	--	--	--	--	--	--	--	--	--	K03514	1.00E-39	163	fgr:FG08158.1	DNA polymerase sigma subunit [EC:2.7.7.7]	-	-	-
Unigene1093_All	1929	1213	69.54	1320	69.1089	gi|255932405|ref|XP_002557759.1|	575	1.00E-162	Pc12g09320 [Penicillium chrysogenum Wisconsin 54-1255] >gi|211582378|emb|CAP80559.1| Pc12g09320 [Penicillium chrysogenum Wisconsin 54-1255]	sp|Q9URX1|YLX5_SCHPO	432	3.00E-120	UNC93-like protein C922.05c OS=Schizosaccharomyces pombe GN=SPAC922.05c PE=2 SV=1	Rv3876	59.7	2.00E-08	COG0455	ATPases involved in chromosome partitioning	K01178	3.00E-20	102	sce:YIR019C	glucoamylase [EC:3.2.1.3]	-	-	-
Unigene10940_All	3307	1004	33.5742	1029	31.4249	gi|255946311|ref|XP_002563923.1|	120	8.00E-25	Pc20g14460 [Penicillium chrysogenum Wisconsin 54-1255] >gi|211588658|emb|CAP86775.1| Pc20g14460 [Penicillium chrysogenum Wisconsin 54-1255]	sp|Q95JC9|PRP_PIG	63.5	2.00E-15	Basic proline-rich protein OS=Sus scrofa PE=1 SV=2	Rv3876	63.5	2.00E-09	COG0455	ATPases involved in chromosome partitioning	K02330	1.00E-11	75.1	tbr:Tb927.5.2790	DNA polymerase beta subunit [EC:2.7.7.7 4.2.99.-]	-	-	-
Unigene10941_All	213	304	157.8339	348	165.003	gi|121706060|ref|XP_001271293.1|	76.3	8.00E-13	extracellular serine-threonine rich protein [Aspergillus clavatus NRRL 1] >gi|119399439|gb|EAW09867.1| extracellular serine-threonine rich protein [Aspergillus clavatus NRRL 1]	--	--	--	--	--	--	--	--	--	--	--	--	--	--	-	-	-
Unigene10942_All	504	31	6.802	19	3.8073	--	--	--	--	--	--	--	--	--	--	--	--	--	--	--	--	--	--	-	-	-
Unigene10943_All	470	28	6.5882	27	5.8017	--	--	--	--	--	--	--	--	--	--	--	--	--	--	--	--	--	--	-	-	-
Unigene10944_All	496	25	5.574	24	4.8868	--	--	--	--	--	--	--	--	--	--	--	--	--	--	--	--	--	--	-	-	-
Unigene10945_All	503	31	6.8155	17	3.4133	gi|296806387|ref|XP_002844003.1|	85.5	1.00E-15	Fum1p [Arthroderma otae CBS 113480] >gi|238845305|gb|EEQ34967.1| Fum1p [Microsporum canis CBS 113480]	--	--	--	--	--	--	--	--	--	--	--	--	--	--	-	-	-
Unigene10946_All	414	247	65.9786	274	66.8409	gi|261359070|gb|EEY21498.1|	204	2.00E-51	urg3 [Verticillium albo-atrum VaMs.102]	sp|Q9US42|URG3_SCHPO	134	2.00E-31	Protein urg3 OS=Schizosaccharomyces pombe GN=urg3 PE=2 SV=1	--	--	--	--	--	--	--	--	--	--	-	-	-
Unigene10947_All	436	342	86.7453	409	94.739	gi|261360164|gb|EEY22592.1|	187	2.00E-46	asparaginyl-tRNA synthetase [Verticillium albo-atrum VaMs.102]	sp|P38707|SYNC_YEAST	88.2	2.00E-17	Asparaginyl-tRNA synthetase, cytoplasmic OS=Saccharomyces cerevisiae GN=DED81 PE=1 SV=1	YHR019c	88.2	4.00E-18	COG0017	Aspartyl/asparaginyl-tRNA synthetases	K01893	2.00E-51	202	ssl:SS1G_13714	asparaginyl-tRNA synthetase [EC:6.1.1.22]	-	-	-
Unigene10948_All	423	233	60.9147	241	57.5399	--	--	--	--	--	--	--	--	--	--	--	--	--	--	--	--	--	--	-	-	-
Unigene10949_All	467	120	28.4165	79	17.0845	--	--	--	--	--	--	--	--	--	--	--	--	--	--	--	--	--	--	-	-	-
Unigene1094_All	1349	138	11.3129	278	20.8125	--	--	--	--	--	--	--	--	--	--	--	--	--	--	--	--	--	--	-	-	-
Unigene10950_All	330	39	13.0694	46	14.0778	--	--	--	--	--	--	--	--	--	--	--	--	--	--	--	--	--	--	-	-	-
Unigene10951_All	620	73	13.0208	63	10.2622	--	--	--	--	--	--	--	--	--	--	--	--	--	--	--	--	--	--	-	-	-
Unigene10952_All	201	8	4.4015	6	3.0147	--	--	--	--	--	--	--	--	--	--	--	--	--	--	--	--	--	--	-	-	-
Unigene10953_All	329	263	88.4028	212	65.0777	gi|261355478|gb|EEY17906.1|	90.5	4.00E-17	ATP-dependent RNA helicase HAS1 [Verticillium albo-atrum VaMs.102]	sp|A4R8B5|HAS1_MAGGR	90.9	2.00E-18	ATP-dependent RNA helicase HAS1 OS=Magnaporthe grisea GN=HAS1 PE=3 SV=2	SPAC1F7.02c	60.5	7.00E-10	COG0513	Superfamily II DNA and RNA helicases	K13179	7.00E-18	90.9	mgr:MGG_06522	ATP-dependent RNA helicase DDX18 [EC:3.6.4.13]	-	-	-
Unigene10954_All	528	1575	329.8777	1056	201.9864	gi|261359694|gb|EEY22122.1|	213	7.00E-54	3' exoribonuclease family protein [Verticillium albo-atrum VaMs.102]	sp|Q9P7R3|MTR3_SCHPO	75.5	2.00E-13	Exosome complex component mtr3 OS=Schizosaccharomyces pombe GN=mtr3 PE=2 SV=1	SPBC211.08c	75.5	5.00E-14	COG0689	RNase PH	K12588	1.00E-66	253	fgr:FG04277.1	exosome complex component MTR3, fungi type	-	-	-
Unigene10955_All	340	128	41.633	82	24.3572	gi|261352400|gb|EEY14828.1|	147	2.00E-34	cyclin domain-containing protein [Verticillium albo-atrum VaMs.102]	sp|Q96S94|CCNL2_HUMAN	58.2	2.00E-08	Cyclin-L2 OS=Homo sapiens GN=CCNL2 PE=1 SV=1	--	--	--	--	--	--	--	--	--	--	-	-	-
Unigene10956_All	434	37	9.428	33	7.6792	--	--	--	--	--	--	--	--	--	--	--	--	--	--	--	--	--	--	-	-	-
Unigene10957_All	478	241	55.7565	311	65.709	--	--	--	--	--	--	--	--	--	--	--	--	--	--	--	--	--	--	-	-	-
Unigene10958_All	620	570	101.6692	609	99.2014	gi|296813990|ref|XP_002847332.1|	75.9	2.00E-26	conserved hypothetical protein [Arthroderma otae CBS 113480] >gi|238840357|gb|EEQ30019.1| conserved hypothetical protein [Microsporum canis CBS 113480]	--	--	--	--	--	--	--	--	--	--	--	--	--	--	-	-	-
Unigene10959_All	496	63	14.0464	62	12.6242	gi|212526236|ref|XP_002143275.1|	81.6	2.00E-14	annexin ANXC3.2 [Penicillium marneffei ATCC 18224] >gi|210072673|gb|EEA26760.1| annexin ANXC3.2 [Penicillium marneffei ATCC 18224]	sp|P35085|CBPP_DICDI	66.6	7.00E-11	Calcium-binding protein P OS=Dictyostelium discoideum GN=cbpP PE=2 SV=2	Rv1078	50.4	1.00E-06	COG1714	Predicted membrane protein/domain	K02417	4.00E-08	58.9	hmo:HM1_2236	flagellar motor switch protein FliN/FliY	-	-	-
Unigene1095_All	1900	879	51.1613	1123	59.6923	gi|255941682|ref|XP_002561610.1|	392	1.00E-107	Pc16g13110 [Penicillium chrysogenum Wisconsin 54-1255] >gi|211586233|emb|CAP93981.1| Pc16g13110 [Penicillium chrysogenum Wisconsin 54-1255]	sp|P10356|YEY2_YEAST	165	1.00E-39	Uncharacterized protein YER152C OS=Saccharomyces cerevisiae GN=YER152C PE=1 SV=2	DR1030	172	2.00E-42	COG1167	Transcriptional regulators containing a DNA-binding HTH domain and an aminotransferase domain (MocR family) and their eukaryotic orthologs	K00835	7.00E-49	197	pic:PICST_89470	valine--pyruvate aminotransferase [EC:2.6.1.66]	-	-	-
Unigene10960_All	293	241	90.9611	341	117.5382	gi|28950162|emb|CAD71030.1|	148	2.00E-34	related to PEX19 protein [Neurospora crassa]	sp|Q07418|PEX19_YEAST	50.1	4.00E-06	Peroxisomal membrane protein import receptor PEX19 OS=Saccharomyces cerevisiae GN=PEX19 PE=1 SV=2	--	--	--	--	--	K13337	4.00E-35	148	ncr:NCU04301	peroxin-19	-	-	-
Unigene10961_All	625	28	4.9543	29	4.6861	--	--	--	--	--	--	--	--	--	--	--	--	--	--	--	--	--	--	-	-	-
Unigene10962_All	586	183	34.535	278	47.9115	gi|261353106|gb|EEY15534.1|	213	7.00E-54	ankyrin repeat protein [Verticillium albo-atrum VaMs.102]	sp|Q02817|MUC2_HUMAN	81.3	4.00E-15	Mucin-2 OS=Homo sapiens GN=MUC2 PE=1 SV=2	Rv2264c	63.2	3.00E-10	COG0443	Molecular chaperone	K06867	3.00E-11	70.1	cal:CaO19.7109		-	-	-
Unigene10963_All	581	702	133.6187	681	118.3759	--	--	--	--	--	--	--	--	--	--	--	--	--	--	--	--	--	--	-	-	-
Unigene10964_All	531	709	147.6584	342	65.0465	gi|121709511|ref|XP_001272442.1|	139	7.00E-32	protein kinase domain protein [Aspergillus clavatus NRRL 1] >gi|119400591|gb|EAW11016.1| protein kinase domain protein [Aspergillus clavatus NRRL 1]	sp|P36616|DSK1_SCHPO	85.9	1.00E-16	Protein kinase dsk1 OS=Schizosaccharomyces pombe GN=dsk1 PE=2 SV=2	--	--	--	--	--	K00870	1.00E-20	100	cne:CNE05060	protein kinase [EC:2.7.1.37]	-	-	-
Unigene10965_All	563	1223	240.2284	861	154.4496	--	--	--	--	--	--	--	--	--	--	--	--	--	--	--	--	--	--	-	-	-
Unigene10966_All	586	358	67.5603	251	43.2582	--	--	--	--	--	--	--	--	--	--	--	--	--	--	--	--	--	--	-	-	-
Unigene10967_All	626	824	145.5658	1796	289.7505	gi|261354669|gb|EEY17097.1|	303	6.00E-81	polyamine transporter TPO5 [Verticillium albo-atrum VaMs.102]	sp|O60113|YG64_SCHPO	122	2.00E-27	Uncharacterized amino-acid permease C15C4.04c OS=Schizosaccharomyces pombe GN=SPBC15C4.04c PE=2 SV=1	SPBC15C4.04c	122	5.00E-28	COG0531	Amino acid transporters	--	--	--	--	--	-	-	-
Unigene10968_All	397	380	105.8521	279	70.9751	--	--	--	--	--	--	--	--	--	--	--	--	--	--	--	--	--	--	-	-	-
Unigene10969_All	526	77	16.1887	32	6.1441	--	--	--	--	--	--	--	--	--	--	--	--	--	--	--	--	--	--	-	-	-
Unigene1096_All	1731	902	57.6256	1106	64.5283	gi|189191598|ref|XP_001932138.1|	296	3.00E-78	cytochrome P450 6A1 [Pyrenophora tritici-repentis Pt-1C-BFP] >gi|187973744|gb|EDU41243.1| cytochrome P450 6A1 [Pyrenophora tritici-repentis Pt-1C-BFP]	sp|P93596|CP51_WHEAT	105	8.00E-22	Obtusifoliol 14-alpha demethylase (Fragment) OS=Triticum aestivum GN=CYP51 PE=2 SV=1	YHR007c	70.1	1.00E-11	COG2124	Cytochrome P450	K01178	7.00E-19	97.8	sce:YIR019C	glucoamylase [EC:3.2.1.3]	-	-	-
Unigene10970_All	506	471	102.9382	466	93.0096	--	--	--	--	--	--	--	--	--	--	--	--	--	--	--	--	--	--	-	-	-
Unigene10971_All	489	566	128.0012	739	152.6257	gi|41581254|emb|CAE47903.1|	149	6.00E-35	possible nucleoside hydrolase [Aspergillus fumigatus]	--	--	--	--	--	--	--	--	--	K01249	2.00E-35	149	afm:AFUA_1G11790	DNA glycosylase [EC:3.2.2.-]	-	-	-
Unigene10972_All	808	8358	1143.9245	611	76.3699	--	--	--	--	--	--	--	--	--	--	--	--	--	--	--	--	--	--	-	-	-
Unigene10973_All	391	35	9.8991	68	17.564	--	--	--	--	--	--	--	--	--	--	--	--	--	--	--	--	--	--	-	-	-
Unigene10974_All	393	467	131.4107	394	101.2502	gi|261351484|gb|EEY13912.1|	219	7.00E-56	cyclopropane-fatty-acyl-phospholipid synthase [Verticillium albo-atrum VaMs.102]	sp|P0A9H7|CFA_ECOLI	74.3	2.00E-13	Cyclopropane-fatty-acyl-phospholipid synthase OS=Escherichia coli (strain K12) GN=cfa PE=1 SV=2	CC2601	135	2.00E-32	COG2230	Cyclopropane fatty acid synthase and related methyltransferases	K00574	4.00E-37	154	bpy:Bphyt_7082	cyclopropane-fatty-acyl-phospholipid synthase [EC:2.1.1.79]	-	-	-
Unigene10975_All	992	63	7.0232	61	6.2103	gi|169635728|emb|CAP58782.1|	160	1.00E-37	cytochrome P40 monooxygenase [Botryotinia fuckeliana]	sp|O13317|TRI11_FUSSP	148	7.00E-35	Isotrichodermin C-15 hydroxylase OS=Fusarium sporotrichioides GN=TRI11 PE=3 SV=1	all1361	104	3.00E-22	COG2124	Cytochrome P450	K00517	4.00E-30	134	ang:An04g08360	[EC:1.14.-.-]	-	-	-
Unigene10976_All	578	27	5.1659	58	10.1343	--	--	--	--	--	--	--	--	--	--	--	--	--	--	--	--	--	--	-	-	-
Unigene10977_All	476	458	106.4057	449	95.2646	gi|3122292|sp|O14408.1|KCC1_METAN	296	3.00E-79	RecName: Full=Calcium/calmodulin-dependent protein kinase >gi|2351252|gb|AAB80685.1| serine/threonine calcium/calmodulin-dependent protein kinase [Metarhizium anisopliae]	sp|O14408|KCC1_METAN	296	3.00E-80	Calcium/calmodulin-dependent protein kinase OS=Metarhizium anisopliae PE=2 SV=1	SPAC14C4.03	77.4	1.00E-14	COG0515	Serine/threonine protein kinase	K00908	2.00E-79	295	ncr:NCU09123	Ca2+/calmodulin-dependent protein kinase [EC:2.7.11.17]	-	-	-
Unigene10978_All	589	46	8.6367	47	8.0589	gi|261355305|gb|EEY17733.1|	93.2	1.00E-17	CHIP6 [Verticillium albo-atrum VaMs.102]	--	--	--	--	--	--	--	--	--	--	--	--	--	--	-	-	-
Unigene10979_All	657	41	6.9012	19	2.9207	gi|299746355|ref|XP_002911036.1|	60.1	1.00E-07	vacuolar protein-sorting protein BRO1 [Coprinopsis cinerea okayama7#130] >gi|298407017|gb|EFI27542.1| vacuolar protein-sorting protein BRO1 [Coprinopsis cinerea okayama7#130]	sp|Q9FPQ6|GP1_CHLRE	57.4	8.00E-08	Vegetative cell wall protein gp1 OS=Chlamydomonas reinhardtii GN=GP1 PE=2 SV=1	--	--	--	--	--	K03832	9.00E-07	55.5	rpe:RPE_0962	periplasmic protein TonB	-	-	-
Unigene1097_All	2408	1113	51.1146	1571	65.8888	gi|261353774|gb|EEY16202.1|	266	5.00E-69	ubiquitin thioesterase OTUB1 [Verticillium albo-atrum VaMs.102]	sp|B2RYG6|OTUB1_RAT	131	3.00E-29	Ubiquitin thioesterase OTUB1 OS=Rattus norvegicus GN=Otub1 PE=1 SV=1	mlr2363	49.3	2.00E-08	COG0515	Serine/threonine protein kinase	K09602	4.00E-87	325	ssl:SS1G_02765	ubiquitin thioesterase protein OTUB1 [EC:3.4.-.-]	-	-	-
Unigene10980_All	639	1108	191.7544	1103	174.3279	gi|261188346|ref|XP_002620588.1|	453	1.00E-126	serine/threonine-protein phosphatase [Ajellomyces dermatitidis SLH14081] >gi|239593188|gb|EEQ75769.1| serine/threonine-protein phosphatase [Ajellomyces dermatitidis SLH14081] >gi|239609332|gb|EEQ86319.1| serine/threonine-protein phosphatase [Ajellomyces dermatitidis ER-3]	sp|Q9UW86|PP1_NEUCR	453	5.00E-127	Serine/threonine-protein phosphatase PP1 OS=Neurospora crassa GN=ppp-1 PE=2 SV=1	YER133w	438	4.00E-123	COG0639	Diadenosine tetraphosphatase and related serine/threonine protein phosphatases	K06269	1.00E-126	453	bfu:BC1G_15413	protein phosphatase 1, catalytic subunit [EC:3.1.3.16]	-	-	-
Unigene10981_All	3926	1122	31.6045	512	13.1708	gi|261359042|gb|EEY21470.1|	1132	0	calcium-transporting ATPase [Verticillium albo-atrum VaMs.102]	sp|Q12691|ATN5_YEAST	578	0	Sodium transport ATPase 5 OS=Saccharomyces cerevisiae GN=ENA5 PE=1 SV=1	YDR039c	578	0	COG0474	Cation transport ATPase	K01536	0	657	afm:AFUA_4G09440	Na+-exporting ATPase [EC:3.6.3.7]	-	-	-
Unigene10982_All	571	1679	325.1778	1217	215.2517	gi|255951254|ref|XP_002566394.1|	130	7.00E-29	Pc22g25070 [Penicillium chrysogenum Wisconsin 54-1255] >gi|211593411|emb|CAP99795.1| Pc22g25070 [Penicillium chrysogenum Wisconsin 54-1255]	sp|Q06099|FADH_CANMA	115	2.00E-25	S-(hydroxymethyl)glutathione dehydrogenase OS=Candida maltosa GN=FDH1 PE=3 SV=1	YDL168w	114	1.00E-25	COG1062	Zn-dependent alcohol dehydrogenases, class III	K00121	4.00E-31	135	mgr:MGG_06011	S-(hydroxymethyl)glutathione dehydrogenase / alcohol dehydrogenase [EC:1.1.1.284 1.1.1.1]	-	-	-
Unigene10983_All	481	470	108.0585	798	167.5521	gi|261359758|gb|EEY22186.1|	99	1.00E-19	multidrug and toxin extrusion protein [Verticillium albo-atrum VaMs.102]	sp|Q05497|YD338_YEAST	61.6	2.00E-09	Uncharacterized transporter YDR338C OS=Saccharomyces cerevisiae GN=YDR338C PE=1 SV=1	YDR338c	61.6	6.00E-10	COG0534	Na+-driven multidrug efflux pump	--	--	--	--	--	-	-	-
Unigene10984_All	467	90	21.3124	87	18.8146	--	--	--	--	--	--	--	--	--	--	--	--	--	--	--	--	--	--	-	-	-
Unigene10985_All	2938	708	26.6494	1250	42.9685	gi|296812021|ref|XP_002846348.1|	415	1.00E-113	HbrB [Arthroderma otae CBS 113480] >gi|238841604|gb|EEQ31266.1| HbrB [Microsporum canis CBS 113480]	sp|Q9UQ35|SRRM2_HUMAN	97.8	4.00E-19	Serine/arginine repetitive matrix protein 2 OS=Homo sapiens GN=SRRM2 PE=1 SV=2	DR0479	59.3	4.00E-08	COG0744	Membrane carboxypeptidase (penicillin-binding protein)	K00900	6.00E-95	351	ani:AN6720.2	6-phosphofructo-2-kinase [EC:2.7.1.105]	-	-	-
Unigene10986_All	563	330	64.8204	256	45.9223	gi|85097501|ref|XP_960452.1|	73.6	8.00E-12	hypothetical protein NCU05490 [Neurospora crassa OR74A] >gi|28921944|gb|EAA31216.1| predicted protein [Neurospora crassa OR74A]	--	--	--	--	--	--	--	--	--	--	--	--	--	--	-	-	-
Unigene10987_All	522	508	107.6216	246	47.5945	--	--	--	--	--	--	--	--	--	--	--	--	--	--	--	--	--	--	-	-	-
Unigene10988_All	495	687	153.4822	562	114.663	gi|296807120|ref|XP_002844176.1|	129	6.00E-29	SMB [Arthroderma otae CBS 113480] >gi|238843659|gb|EEQ33321.1| SMB [Microsporum canis CBS 113480]	sp|Q95JC9|PRP_PIG	68.9	1.00E-11	Basic proline-rich protein OS=Sus scrofa PE=1 SV=2	SPAC26A3.08	66.2	2.00E-11	COG1958	Small nuclear ribonucleoprotein (snRNP) homolog	K11086	2.00E-40	166	fgr:FG01082.1	small nuclear ribonucleoprotein B and B'	-	-	-
Unigene10989_All	708	63	9.8404	27	3.8514	gi|145609123|ref|XP_367465.2|	114	7.00E-24	hypothetical protein [Magnaporthe oryzae 70-15] >gi|145016549|gb|EDK00979.1| predicted protein [Magnaporthe grisea 70-15]	--	--	--	--	--	--	--	--	--	--	--	--	--	--	-	-	-
Unigene1098_All	294	156	58.6791	264	90.6878	gi|39970531|ref|XP_366656.1|	65.1	2.00E-09	hypothetical protein MGG_02732 [Magnaporthe oryzae 70-15] >gi|149209997|ref|XP_001522373.1| hypothetical protein MGCH7_ch7g480 [Magnaporthe oryzae 70-15] >gi|86196435|gb|EAQ71073.1| hypothetical protein MGCH7_ch7g480 [Magnaporthe grisea 70-15] >gi|145017458|gb|EDK01821.1| hypothetical protein MGG_02732 [Magnaporthe grisea 70-15]	--	--	--	--	--	--	--	--	--	--	--	--	--	--	-	-	-
Unigene10990_All	818	44	5.9485	89	10.9883	--	--	--	--	--	--	--	--	--	--	--	--	--	--	--	--	--	--	-	-	-
Unigene10991_All	744	1070	159.044	1266	171.8513	gi|261353151|gb|EEY15579.1|	159	2.00E-37	transport protein yif1 [Verticillium albo-atrum VaMs.102]	sp|P87148|YIF1_SCHPO	80.5	1.00E-14	Protein transport protein yif1 OS=Schizosaccharomyces pombe GN=hrf1 PE=2 SV=1	SPBC25H2.06c	80.5	3.00E-15	COG5197	Predicted membrane protein	--	--	--	--	--	-	-	-
Unigene10992_All	918	73	8.794	40	4.4006	gi|261355585|gb|EEY18013.1|	365	3.00E-99	transcription-associated protein [Verticillium albo-atrum VaMs.102]	sp|P38811|TRA1_YEAST	79	4.00E-14	Transcription-associated protein 1 OS=Saccharomyces cerevisiae GN=TRA1 PE=1 SV=1	YHR099w	79	1.00E-14	COG5032	Phosphatidylinositol kinase and protein kinases of the PI-3 kinase family	K08874	5.00E-127	455	fgr:FG06089.1	transformation/transcription domain-associated protein	-	-	-
Unigene10993_All	447	235	58.1389	589	133.0761	gi|261352135|gb|EEY14563.1|	200	3.00E-50	aconitate hydratase [Verticillium albo-atrum VaMs.102]	sp|Q9P7D4|ACON2_SCHPO	152	9.00E-37	Probable aconitate hydratase 2 OS=Schizosaccharomyces pombe GN=SPBP4H10.15 PE=2 SV=2	SPBP4H10.15	152	3.00E-37	COG1048	Aconitase A	K01681	2.00E-57	222	fgr:FG10198.1	aconitate hydratase 1 [EC:4.2.1.3]	-	-	-
Unigene10994_All	1197	232	21.4338	530	44.7171	--	--	--	--	sp|P09125|MSP8_EIMAC	52.4	6.00E-06	Merozoite surface protein CMZ-8 (Fragment) OS=Eimeria acervulina PE=2 SV=1	--	--	--	--	--	--	--	--	--	--	-	-	-
Unigene10995_All	726	19	2.8942	36	5.0079	--	--	--	--	--	--	--	--	--	--	--	--	--	--	--	--	--	--	-	-	-
Unigene10996_All	530	39	8.1376	73	13.9104	gi|86156673|ref|YP_463458.1|	58.2	3.00E-07	LigA [Anaeromyxobacter dehalogenans 2CP-C] >gi|85773184|gb|ABC80021.1| LigA [Anaeromyxobacter dehalogenans 2CP-C]	sp|Q9R0I7|YLPM1_MOUSE	52.8	1.00E-06	YLP motif-containing protein 1 OS=Mus musculus GN=Ylpm1 PE=2 SV=1	--	--	--	--	--	K03628	4.00E-07	55.8	stp:Strop_3646	transcription termination factor Rho	-	-	-
Unigene10997_All	615	170	30.5689	184	30.2159	--	--	--	--	--	--	--	--	--	--	--	--	--	--	--	--	--	--	-	-	-
Unigene10998_All	483	28	6.4109	52	10.873	gi|256723665|gb|EEU37039.1|	97.4	3.00E-19	hypothetical protein NECHADRAFT_52291 [Nectria haematococca mpVI 77-13-4]	--	--	--	--	--	--	--	--	--	--	--	--	--	--	-	-	-
Unigene10999_All	502	38	8.3712	23	4.6272	--	--	--	--	--	--	--	--	--	--	--	--	--	--	--	--	--	--	-	-	-
Unigene1099_All	1541	236	16.9362	414	27.1325	gi|86156673|ref|YP_463458.1|	86.7	5.00E-15	LigA [Anaeromyxobacter dehalogenans 2CP-C] >gi|85773184|gb|ABC80021.1| LigA [Anaeromyxobacter dehalogenans 2CP-C]	sp|Q8BTI8|SRRM2_MOUSE	85.5	9.00E-16	Serine/arginine repetitive matrix protein 2 OS=Mus musculus GN=Srrm2 PE=1 SV=2	Cgl1939	38.9	2.00E-06	COG0532	Translation initiation factor 2 (IF-2; GTPase)	K02519	5.00E-08	61.6	kfl:Kfla_2940	translation initiation factor IF-2	-	-	-
Unigene109_All	6735	1421	23.3326	1960	29.3907	gi|261355261|gb|EEY17689.1|	1331	0	ATP-dependent bile acid permease [Verticillium albo-atrum VaMs.102]	sp|P32386|YBT1_YEAST	730	0	ATP-dependent bile acid permease OS=Saccharomyces cerevisiae GN=YBT1 PE=1 SV=2	YHL035c	679	0	COG1132	ABC-type multidrug transport system, ATPase and permease components	K01552	0	895	afm:AFUA_5G08150	[EC:3.6.3.-]	-	-	-
Unigene10_All	1782	1535	95.2592	1293	73.2796	gi|261360967|gb|EEY23395.1|	416	1.00E-114	NADH kinase POS5 [Verticillium albo-atrum VaMs.102]	sp|Q53NI2|NADK2_ORYSJ	145	7.00E-34	Probable NAD kinase 2, chloroplastic OS=Oryza sativa subsp. japonica GN=Os11g0191400 PE=2 SV=1	SPAC323.01c	144	6.00E-34	COG0061	Predicted sugar kinase	K00858	2.00E-72	275	afm:AFUA_5G05890	NAD+ kinase [EC:2.7.1.23]	-	-	-
Unigene11000_All	533	1613	334.6675	1543	292.3687	gi|261353406|gb|EEY15834.1|	58.5	2.00E-07	glucosamine 6-phosphate N-acetyltransferase [Verticillium albo-atrum VaMs.102]	--	--	--	--	--	--	--	--	--	K00621	2.00E-08	60.5	fgr:FG08944.1	glucosamine-phosphate N-acetyltransferase [EC:2.3.1.4]	-	-	-
Unigene11001_All	452	292	71.4415	522	116.6337	--	--	--	--	--	--	--	--	--	--	--	--	--	--	--	--	--	--	-	-	-
Unigene11002_All	507	764	166.6448	471	93.8221	gi|255940308|ref|XP_002560923.1|	164	3.00E-39	Pc16g05860 [Penicillium chrysogenum Wisconsin 54-1255] >gi|211585546|emb|CAP93256.1| Pc16g05860 [Penicillium chrysogenum Wisconsin 54-1255]	sp|O13797|SGT2_SCHPO	107	3.00E-23	Small glutamine-rich tetratricopeptide repeat-containing protein 2 OS=Schizosaccharomyces pombe GN=sgt2 PE=2 SV=1	SPAC17G6.19c	107	8.00E-24	COG0457	FOG: TPR repeat	K01090	1.00E-33	143	afm:AFUA_1G09830	protein phosphatase [EC:3.1.3.16]	-	-	-
Unigene11003_All	524	585	123.4613	742	143.0095	gi|261353171|gb|EEY15599.1|	297	3.00E-79	methionine aminopeptidase [Verticillium albo-atrum VaMs.102]	sp|O60085|AMPM2_SCHPO	213	4.00E-55	Methionine aminopeptidase 2 OS=Schizosaccharomyces pombe GN=fma2 PE=2 SV=1	SPBC14C8.03	213	1.00E-55	COG0024	Methionine aminopeptidase	K01265	6.00E-85	314	fgr:FG10320.1	methionyl aminopeptidase [EC:3.4.11.18]	-	-	-
Unigene11004_All	466	864	205.0379	1056	228.8601	gi|261352007|gb|EEY14435.1|	126	7.00E-28	methyltransferase [Verticillium albo-atrum VaMs.102]	--	--	--	--	--	--	--	--	--	--	--	--	--	--	-	-	-
Unigene11005_All	491	23	5.1803	43	8.8446	--	--	--	--	--	--	--	--	--	--	--	--	--	--	--	--	--	--	-	-	-
Unigene11006_All	535	452	93.431	511	96.4627	gi|296817309|ref|XP_002848991.1|	82.8	1.00E-14	GTP cyclohydrolase II [Arthroderma otae CBS 113480] >gi|238839444|gb|EEQ29106.1| GTP cyclohydrolase II [Microsporum canis CBS 113480]	sp|Q9US41|URG1_SCHPO	59.3	1.00E-08	Uracil-regulated protein 1 OS=Schizosaccharomyces pombe GN=urg1 PE=2 SV=1	SPAC1002.19	59.3	4.00E-09	COG0807	GTP cyclohydrolase II	--	--	--	--	--	-	-	-
Unigene11007_All	475	29	6.7517	37	7.8668	--	--	--	--	--	--	--	--	--	--	--	--	--	--	--	--	--	--	-	-	-
Unigene11008_All	482	271	62.1768	361	75.6401	gi|85114558|ref|XP_964715.1|	246	6.00E-64	aspartate-semialdehyde dehydrogenase [Neurospora crassa OR74A] >gi|28926507|gb|EAA35479.1| aspartate-semialdehyde dehydrogenase [Neurospora crassa OR74A]	sp|P78780|DHAS_SCHPO	169	5.00E-42	Probable aspartate-semialdehyde dehydrogenase OS=Schizosaccharomyces pombe GN=SPCC1827.06c PE=1 SV=2	SPCC1827.06c	169	2.00E-42	COG0136	Aspartate-semialdehyde dehydrogenase	K00133	6.00E-70	264	fgr:FG08498.1	aspartate-semialdehyde dehydrogenase [EC:1.2.1.11]	-	-	-
Unigene11009_All	882	1201	150.5847	843	96.5275	gi|261358860|gb|EEY21288.1|	184	2.00E-45	cyclin-dependent kinases regulatory subunit [Verticillium albo-atrum VaMs.102]	sp|P20486|CKS1_YEAST	143	1.00E-33	Cyclin-dependent kinases regulatory subunit OS=Saccharomyces cerevisiae GN=CKS1 PE=1 SV=1	--	--	--	--	--	K02219	2.00E-48	192	ncr:NCU02079	cyclin-dependent kinase regulatory subunit CKS1	-	-	-
Unigene1100_All	1334	744	61.677	537	40.6547	--	--	--	--	--	--	--	--	--	--	--	--	--	--	--	--	--	--	-	-	-
Unigene11010_All	456	584	141.6297	385	85.2684	gi|14577940|gb|AAK68863.1|	86.7	6.00E-16	CCAAT-binding protein subunit HAP5 [Hypocrea jecorina]	--	--	--	--	--	--	--	--	--	--	--	--	--	--	-	-	-
Unigene11011_All	210	447	235.3936	620	298.1704	--	--	--	--	--	--	--	--	--	--	--	--	--	--	--	--	--	--	-	-	-
Unigene11012_All	699	457	72.3012	522	75.4198	--	--	--	--	--	--	--	--	--	--	--	--	--	--	--	--	--	--	-	-	-
Unigene11013_All	502	28	6.1682	50	10.0591	--	--	--	--	--	--	--	--	--	--	--	--	--	--	--	--	--	--	-	-	-
Unigene11014_All	596	61	11.3185	232	39.3128	--	--	--	--	--	--	--	--	--	--	--	--	--	--	--	--	--	--	-	-	-
Unigene11015_All	233	348	165.1694	319	138.2697	--	--	--	--	--	--	--	--	--	--	--	--	--	--	--	--	--	--	-	-	-
Unigene11016_All	559	536	106.0375	600	108.4006	--	--	--	--	--	--	--	--	--	--	--	--	--	--	--	--	--	--	-	-	-
Unigene11017_All	465	524	124.6191	317	68.8491	gi|261356490|gb|EEY18918.1|	121	2.00E-26	DnaJ domain-containing protein [Verticillium albo-atrum VaMs.102]	sp|Q9P7C1|YKU3_SCHPO	60.5	4.00E-09	Uncharacterized J domain-containing protein C2E1P5.03 OS=Schizosaccharomyces pombe GN=SPAC2E1P5.03 PE=2 SV=1	SPAC2E1P5.03	60.5	1.00E-09	COG2214	DnaJ-class molecular chaperone	--	--	--	--	--	-	-	-
Unigene11018_All	477	1196	277.2804	686	145.2439	gi|28950067|emb|CAD70820.1|	184	2.00E-45	related to hard surface induced protein 3 (chip3) [Neurospora crassa]	--	--	--	--	--	--	--	--	--	--	--	--	--	--	-	-	-
Unigene11019_All	607	272	49.5549	203	33.7753	gi|189192346|ref|XP_001932512.1|	66.2	4.00E-11	meiotically up-regulated gene 182 protein [Pyrenophora tritici-repentis Pt-1C-BFP] >gi|187974118|gb|EDU41617.1| meiotically up-regulated gene 182 protein [Pyrenophora tritici-repentis Pt-1C-BFP]	sp|O13725|MU182_SCHPO	57.4	5.00E-09	Meiotically up-regulated gene 182 protein OS=Schizosaccharomyces pombe GN=mug182 PE=1 SV=1	SPAC15A10.05c	57.4	1.00E-09	COG0062	Uncharacterized conserved protein	--	--	--	--	--	-	-	-
Unigene1101_All	429	301	77.5917	473	111.3515	gi|261191709|ref|XP_002622262.1|	162	8.00E-39	aminotransferase [Ajellomyces dermatitidis SLH14081] >gi|239589578|gb|EEQ72221.1| aminotransferase [Ajellomyces dermatitidis SLH14081] >gi|239608678|gb|EEQ85665.1| aminotransferase [Ajellomyces dermatitidis ER-3]	sp|C0ZYA5|IF2_RHOE4	57.4	3.00E-08	Translation initiation factor IF-2 OS=Rhodococcus erythropolis (strain PR4 / NBRC 100887) GN=infB PE=3 SV=1	--	--	--	--	--	K00837	5.00E-38	157	afm:AFUA_4G11460	[EC:2.6.1.-]	-	-	-
Unigene11020_All	518	329	70.2381	175	34.1193	--	--	--	--	--	--	--	--	--	--	--	--	--	--	--	--	--	--	-	-	-
Unigene11021_All	530	19	3.9645	20	3.8111	gi|255939209|ref|XP_002560374.1|	57.8	6.00E-09	Pc15g01540 [Penicillium chrysogenum Wisconsin 54-1255] >gi|211584996|emb|CAP83040.1| Pc15g01540 [Penicillium chrysogenum Wisconsin 54-1255]	--	--	--	--	--	--	--	--	--	K01533	2.00E-09	57.8	pcs:Pc15g01540	Cu2+-exporting ATPase [EC:3.6.3.4]	-	-	-
Unigene11022_All	616	266	47.7537	452	74.1054	--	--	--	--	--	--	--	--	--	--	--	--	--	--	--	--	--	--	-	-	-
Unigene11023_All	336	70	23.0391	79	23.7454	--	--	--	--	--	--	--	--	--	--	--	--	--	--	--	--	--	--	-	-	-
Unigene11024_All	1901	196	11.402	126	6.6939	gi|261351601|gb|EEY14029.1|	548	0	solute carrier family 12 member 3 [Verticillium albo-atrum VaMs.102]	sp|P38329|YB85_YEAST	334	2.00E-134	Uncharacterized membrane protein YBR235W OS=Saccharomyces cerevisiae GN=YBR235W PE=1 SV=1	YBR235w	334	5.00E-135	COG0531	Amino acid transporters	K03294	3.00E-12	75.9	lsa:LSA0189	basic amino acid/polyamine antiporter, APA family	-	-	-
Unigene11025_All	391	467	132.0829	331	85.4955	gi|261356800|gb|EEY19228.1|	113	6.00E-24	dehydrodolichyl diphosphate synthase [Verticillium albo-atrum VaMs.102]	sp|O14171|YE54_SCHPO	79.3	7.00E-15	Uncharacterized protein C4D7.04c OS=Schizosaccharomyces pombe GN=SPAC4D7.04c PE=2 SV=2	SPAC4D7.04c	79.3	2.00E-15	COG0020	Undecaprenyl pyrophosphate synthase	K11778	2.00E-22	106	mgr:MGG_12110	cis-prenyltransferase, dehydrodolichyl diphosphate synthase [EC:2.5.1.-]	-	-	-
Unigene11026_All	3138	234	8.2465	422	13.5816	gi|261193683|ref|XP_002623247.1|	194	1.00E-115	C6 transcription factor [Ajellomyces dermatitidis SLH14081] >gi|239588852|gb|EEQ71495.1| C6 transcription factor [Ajellomyces dermatitidis SLH14081]	sp|Q9UQ35|SRRM2_HUMAN	63.9	7.00E-09	Serine/arginine repetitive matrix protein 2 OS=Homo sapiens GN=SRRM2 PE=1 SV=2	DR2133	62.4	5.00E-09	COG4372	Uncharacterized protein conserved in bacteria with the myosin-like domain	K02519	2.00E-07	60.5	fal:FRAAL5760	translation initiation factor IF-2	-	-	-
Unigene11027_All	1042	69	7.323	60	5.8153	gi|255930999|ref|XP_002557056.1|	131	1.00E-28	Pc12g01610 [Penicillium chrysogenum Wisconsin 54-1255] >gi|211581675|emb|CAP79788.1| Pc12g01610 [Penicillium chrysogenum Wisconsin 54-1255]	sp|Q9UQ35|SRRM2_HUMAN	68.9	5.00E-11	Serine/arginine repetitive matrix protein 2 OS=Homo sapiens GN=SRRM2 PE=1 SV=2	DR2133	63.9	4.00E-10	COG4372	Uncharacterized protein conserved in bacteria with the myosin-like domain	K02016	7.00E-09	63.5	bpm:BURPS1710b_3208	iron complex transport system substrate-binding protein	-	-	-
Unigene11028_All	599	33	6.0925	30	5.0581	--	--	--	--	--	--	--	--	--	--	--	--	--	--	--	--	--	--	-	-	-
Unigene11029_All	334	65	21.5215	64	19.352	--	--	--	--	--	--	--	--	--	--	--	--	--	--	--	--	--	--	-	-	-
Unigene1102_All	743	595	88.5594	517	70.2739	--	--	--	--	--	--	--	--	--	--	--	--	--	--	--	--	--	--	-	-	-
Unigene11030_All	452	149	36.4548	189	42.2295	--	--	--	--	--	--	--	--	--	--	--	--	--	--	--	--	--	--	-	-	-
Unigene11031_All	342	605	195.6301	560	165.369	gi|242814184|ref|XP_002486320.1|	218	2.00E-55	GMP synthase [Talaromyces stipitatus ATCC 10500] >gi|218714659|gb|EED14082.1| GMP synthase [Talaromyces stipitatus ATCC 10500]	sp|Q2UFN0|GUAA_ASPOR	189	4.00E-48	GMP synthase [glutamine-hydrolyzing] OS=Aspergillus oryzae GN=gua1 PE=3 SV=1	YMR217w_2	150	5.00E-37	COG0519	GMP synthase, PP-ATPase domain/subunit	K01951	4.00E-57	221	pan:PODANSg8434	GMP synthase (glutamine-hydrolysing) [EC:6.3.5.2]	-	-	-
Unigene11032_All	1844	90	5.3974	120	6.5722	gi|148251854|ref|YP_001236439.1|	96.3	8.00E-18	OmpA family protein [Bradyrhizobium sp. BTAi1]	sp|Q3AZB7|IF2_SYNS9	86.3	7.00E-16	Translation initiation factor IF-2 OS=Synechococcus sp. (strain CC9902) GN=infB PE=3 SV=1	YPO2725	57.8	6.00E-08	COG3501	Uncharacterized protein conserved in bacteria	K02519	2.00E-15	86.3	sye:Syncc9902_0592	translation initiation factor IF-2	-	-	-
Unigene11033_All	439	117	29.4732	108	24.8457	--	--	--	--	--	--	--	--	--	--	--	--	--	--	--	--	--	--	-	-	-
Unigene11034_All	434	36	9.1732	21	4.8868	--	--	--	--	--	--	--	--	--	--	--	--	--	--	--	--	--	--	-	-	-
Unigene11035_All	2690	1002	41.1928	1135	42.6124	gi|255947516|ref|XP_002564525.1|	192	1.00E-46	Pc22g04880 [Penicillium chrysogenum Wisconsin 54-1255] >gi|211591542|emb|CAP97776.1| Pc22g04880 [Penicillium chrysogenum Wisconsin 54-1255]	sp|P14918|EXTN_MAIZE	70.5	6.00E-11	Extensin OS=Zea mays GN=HRGP PE=2 SV=1	--	--	--	--	--	K02519	6.00E-10	68.9	syg:sync_2373	translation initiation factor IF-2	-	-	-
Unigene11036_All	481	322	74.0316	250	52.4913	gi|256726049|gb|EEU39411.1|	71.2	2.00E-11	predicted protein [Nectria haematococca mpVI 77-13-4]	--	--	--	--	--	--	--	--	--	--	--	--	--	--	-	-	-
Unigene11037_All	355	247	76.944	165	46.9405	gi|261354828|gb|EEY17256.1|	113	6.00E-24	N-acetyltransferase [Verticillium albo-atrum VaMs.102]	sp|Q61FA3|NAT9_CAEBR	69.7	5.00E-12	N-acetyltransferase 9-like protein OS=Caenorhabditis briggsae GN=CBG11716 PE=3 SV=1	--	--	--	--	--	K01874	3.00E-27	122	fgr:FG05909.1	methionyl-tRNA synthetase [EC:6.1.1.10]	-	-	-
Unigene11038_All	477	35	8.1144	49	10.3746	gi|46105358|ref|XP_380483.1|	106	5.00E-22	hypothetical protein FG00307.1 [Gibberella zeae PH-1]	--	--	--	--	--	--	--	--	--	--	--	--	--	--	-	-	-
Unigene11039_All	444	142	35.3681	106	24.111	--	--	--	--	--	--	--	--	--	--	--	--	--	--	--	--	--	--	-	-	-
Unigene1103_All	3814	608	17.6291	656	17.3706	gi|119496717|ref|XP_001265132.1|	668	0	CAIB/BAIF family enzyme [Neosartorya fischeri NRRL 181] >gi|119413294|gb|EAW23235.1| CAIB/BAIF family enzyme [Neosartorya fischeri NRRL 181]	sp|P86029|HQD2_CANAL	265	2.00E-69	Catechol 1,2-dioxygenase OS=Candida albicans GN=HQD2 PE=1 SV=1	AGc4592	202	4.00E-51	COG3485	Protocatechuate 3,4-dioxygenase beta subunit	K00480	3.00E-116	422	afm:AFUA_1G12410	salicylate hydroxylase [EC:1.14.13.1]	-	-	-
Unigene11040_All	595	17	3.1596	42	7.1289	gi|296803492|ref|XP_002842599.1|	106	9.00E-22	glycoprotein X [Arthroderma otae CBS 113480] >gi|238838918|gb|EEQ28580.1| glycoprotein X [Microsporum canis CBS 113480]	sp|O46598|TIMD1_CERAE	66.6	1.00E-10	Hepatitis A virus cellular receptor 1 OS=Cercopithecus aethiops GN=HAVCR1 PE=1 SV=2	--	--	--	--	--	K01238	8.00E-06	52	afm:AFUA_8G05610	[EC:3.2.1.-]	-	-	-
Unigene11041_All	2023	331	18.0942	788	39.3389	gi|158517733|sp|P0C582.1|M2OM_NEUCR	498	1.00E-142	RecName: Full=Putative mitochondrial 2-oxoglutarate/malate carrier protein; Short=OGCP >gi|25295877|pir||T51899 probable 2-oxoglutarate/malate translocator [imported] - Neurospora crassa	sp|Q9CR62|M2OM_MOUSE	212	9.00E-54	Mitochondrial 2-oxoglutarate/malate carrier protein OS=Mus musculus GN=Slc25a11 PE=1 SV=3	--	--	--	--	--	K03454	2.00E-21	106	spo:SPAC139.02c	mitochondrial carrier protein, MC family	-	-	-
Unigene11042_All	217	11	5.6058	10	4.6541	--	--	--	--	--	--	--	--	--	--	--	--	--	--	--	--	--	--	-	-	-
Unigene11043_All	726	597	90.9377	725	100.8541	gi|189081665|sp|Q7S232.2|MCA1A_NEUCR	379	1.00E-104	RecName: Full=Metacaspase-1A; Flags: Precursor	sp|Q7S232|MCA1A_NEUCR	379	8.00E-105	Metacaspase-1A OS=Neurospora crassa GN=mca-1 PE=3 SV=2	--	--	--	--	--	K01178	7.00E-06	52.8	sce:YIR019C	glucoamylase [EC:3.2.1.3]	-	-	-
Unigene11044_All	577	36	6.8997	37	6.4762	gi|261361678|gb|EEY24106.1|	81.3	4.00E-14	YjeF_N domain-containing protein [Verticillium albo-atrum VaMs.102]	--	--	--	--	--	--	--	--	--	K12615	1.00E-25	117	fgr:FG05523.1	enhancer of mRNA-decapping protein 3	-	-	-
Unigene11045_All	714	34	5.2661	79	11.1743	--	--	--	--	--	--	--	--	--	--	--	--	--	--	--	--	--	--	-	-	-
Unigene11046_All	492	427	95.9774	470	96.4773	gi|70994730|ref|XP_752142.1|	132	9.00E-30	G-patch DNA repair protein (Drt111) [Aspergillus fumigatus Af293]	sp|Q8JZX4|SPF45_MOUSE	57.4	4.00E-08	Splicing factor 45 OS=Mus musculus GN=Rbm17 PE=1 SV=1	--	--	--	--	--	K12840	1.00E-43	176	fgr:FG10088.1	splicing factor 45	-	-	-
Unigene11047_All	441	136	34.1041	76	17.4047	gi|18765883|gb|AAL78815.1|AF397022_1	66.6	6.00E-10	family 20 chitobiase [Hypocrea virens] >gi|19073007|gb|AAL84700.1|AF395761_1 chitobiase precursor [Hypocrea virens]	--	--	--	--	--	--	--	--	--	K12373	3.00E-08	58.9	fgr:FG01283.1	beta-hexosaminidase [EC:3.2.1.52]	-	-	-
Unigene11048_All	343	34	10.962	31	9.1277	--	--	--	--	--	--	--	--	--	--	--	--	--	--	--	--	--	--	-	-	-
Unigene11049_All	515	51	10.9514	55	10.7857	--	--	--	--	--	--	--	--	--	--	--	--	--	--	--	--	--	--	-	-	-
Unigene1104_All	1571	527	37.0972	1108	71.2288	gi|261352375|gb|EEY14803.1|	127	3.00E-27	acetyltransferase [Verticillium albo-atrum VaMs.102]	sp|P08640|MUC1_YEAST	72.4	8.00E-12	Flocculation protein FLO11 OS=Saccharomyces cerevisiae GN=MUC1 PE=1 SV=2	ML0048	50.8	6.00E-06	COG0455	ATPases involved in chromosome partitioning	K01178	3.00E-11	72.4	sce:YIR019C	glucoamylase [EC:3.2.1.3]	-	-	-
Unigene11050_All	482	34	7.8008	20	4.1906	gi|261355330|gb|EEY17758.1|	174	3.00E-42	1-phosphatidylinositol-3-phosphate 5-kinase FAB1 [Verticillium albo-atrum VaMs.102]	sp|P34756|FAB1_YEAST	98.6	2.00E-20	1-phosphatidylinositol-3-phosphate 5-kinase FAB1 OS=Saccharomyces cerevisiae GN=FAB1 PE=1 SV=1	--	--	--	--	--	K00921	8.00E-30	130	afm:AFUA_6G07440	1-phosphatidylinositol-3-phosphate 5-kinase [EC:2.7.1.150]	-	-	-
Unigene11051_All	537	341	70.2241	366	68.8334	--	--	--	--	--	--	--	--	--	--	--	--	--	--	--	--	--	--	-	-	-
Unigene11052_All	543	314	63.9494	231	42.964	--	--	--	--	--	--	--	--	--	--	--	--	--	--	--	--	--	--	-	-	-
Unigene11053_All	421	783	205.6771	681	163.3643	--	--	--	--	--	--	--	--	--	--	--	--	--	--	--	--	--	--	-	-	-
Unigene11054_All	376	321	94.4112	367	98.5758	gi|256729713|gb|EEU43066.1|	79.7	7.00E-14	predicted protein [Nectria haematococca mpVI 77-13-4]	--	--	--	--	--	--	--	--	--	--	--	--	--	--	-	-	-
Unigene11055_All	464	83	19.7818	77	16.7596	--	--	--	--	--	--	--	--	--	--	--	--	--	--	--	--	--	--	-	-	-
Unigene11056_All	436	554	140.5172	849	196.6588	gi|261358844|gb|EEY21272.1|	265	1.00E-69	WD repeat-containing protein slp1 [Verticillium albo-atrum VaMs.102]	sp|P78972|SLP1_SCHPO	177	1.00E-44	WD repeat-containing protein slp1 OS=Schizosaccharomyces pombe GN=slp1 PE=1 SV=1	SPAC144.13c	88.2	4.00E-18	COG2319	FOG: WD40 repeat	K03363	2.00E-71	268	mgr:MGG_01236	cell division cycle 20, cofactor of APC complex	-	-	-
Unigene11057_All	421	225	59.1026	147	35.2637	gi|261361394|gb|EEY23822.1|	163	4.00E-39	exosome complex exonuclease RRP41 [Verticillium albo-atrum VaMs.102]	sp|O42872|RRP41_SCHPO	78.2	1.00E-14	Exosome complex component ski6 OS=Schizosaccharomyces pombe GN=ski6 PE=2 SV=1	SPAC3G9.10c	78.2	4.00E-15	COG0689	RNase PH	K11600	3.00E-45	181	fgr:FG09363.1	exosome complex component RRP41	-	-	-
Unigene11058_All	264	396	165.8814	517	197.7784	gi|256727382|gb|EEU40742.1|	91.3	2.00E-17	hypothetical protein NECHADRAFT_32232 [Nectria haematococca mpVI 77-13-4]	--	--	--	--	--	--	--	--	--	--	--	--	--	--	-	-	-
Unigene11059_All	644	17	2.9192	31	4.8615	gi|240278831|gb|EER42337.1|	192	2.00E-47	MFS drug efflux transporter [Ajellomyces capsulatus H143]	sp|O07753|Y1877_MYCTU	69.7	1.00E-11	Uncharacterized MFS-type transporter Rv1877/MT1926 OS=Mycobacterium tuberculosis GN=Rv1877 PE=3 SV=1	PA0246	58.9	7.00E-09	COG0477	Permeases of the major facilitator superfamily	K10866	7.00E-14	79	fgr:FG00711.1	DNA repair protein RAD50 [EC:3.6.-.-]	-	-	-
Unigene1105_All	1337	922	76.2616	1201	90.7202	gi|261354330|gb|EEY16758.1|	287	2.00E-75	SET domain-containing protein [Verticillium albo-atrum VaMs.102]	sp|Q6S6W0|GP2_EHV1V	88.2	1.00E-16	Glycoprotein gp2 OS=Equine herpesvirus 1 (strain V592) GN=71 PE=3 SV=1	--	--	--	--	--	K01178	9.00E-13	77	sce:YIR019C	glucoamylase [EC:3.2.1.3]	-	-	-
Unigene11060_All	367	572	172.3599	494	135.9418	--	--	--	--	--	--	--	--	--	--	--	--	--	--	--	--	--	--	-	-	-
Unigene11061_All	1117	364	36.0375	216	19.5296	gi|227489592|ref|ZP_03919908.1|	78.2	1.00E-12	Fe-S oxidoreductase [Corynebacterium pseudogenitalium ATCC 33035] >gi|227349249|gb|EEJ39540.1| Fe-S oxidoreductase [Corynebacterium pseudogenitalium ATCC 33035]	sp|Q0RDS4|IF2_FRAAA	77.4	2.00E-13	Translation initiation factor IF-2 OS=Frankia alni (strain ACN14a) GN=infB PE=3 SV=1	Cgl1939	62	2.00E-09	COG0532	Translation initiation factor 2 (IF-2; GTPase)	K02519	5.00E-13	77.4	fal:FRAAL5760	translation initiation factor IF-2	-	-	-
Unigene11062_All	413	26	6.9619	168	41.082	--	--	--	--	--	--	--	--	--	--	--	--	--	--	--	--	--	--	-	-	-
Unigene11063_All	663	42	7.0055	79	12.0339	gi|50556390|ref|XP_505603.1|	69.7	2.00E-10	YALI0F19030p [Yarrowia lipolytica] >gi|49651473|emb|CAG78412.1| YALI0F19030p [Yarrowia lipolytica]	sp|P05143|PRP2_MOUSE	70.1	1.00E-11	Proline-rich protein 2 OS=Mus musculus GN=Prp2 PE=2 SV=2	Rv3876	67.4	2.00E-11	COG0455	ATPases involved in chromosome partitioning	K06994	3.00E-09	63.5	sro:Sros_8829	putative drug exporter of the RND superfamily	-	-	-
Unigene11064_All	440	115	28.9036	161	36.9543	--	--	--	--	--	--	--	--	--	--	--	--	--	--	--	--	--	--	-	-	-
Unigene11065_All	350	178	56.2417	95	27.4124	--	--	--	--	--	--	--	--	--	--	--	--	--	--	--	--	--	--	-	-	-
Unigene11066_All	403	165	45.2778	55	13.7832	--	--	--	--	--	--	--	--	--	--	--	--	--	--	--	--	--	--	-	-	-
Unigene11067_All	387	239	68.2957	451	117.6949	gi|170674502|gb|ACB30136.1|	57.4	4.00E-07	peroxisomal Pex24-like protein [Epichloe festucae]	--	--	--	--	--	--	--	--	--	--	--	--	--	--	-	-	-
Unigene11068_All	3033	445	16.2253	425	14.1517	gi|255940158|ref|XP_002560848.1|	152	2.00E-34	Pc16g04980 [Penicillium chrysogenum Wisconsin 54-1255] >gi|211585471|emb|CAP93168.1| Pc16g04980 [Penicillium chrysogenum Wisconsin 54-1255]	sp|Q02817|MUC2_HUMAN	111	4.00E-23	Mucin-2 OS=Homo sapiens GN=MUC2 PE=1 SV=2	Cgl1939	72.4	4.00E-12	COG0532	Translation initiation factor 2 (IF-2; GTPase)	K03466	2.00E-24	117	bmj:BMULJ_02308	DNA segregation ATPase FtsK/SpoIIIE, S-DNA-T family	-	-	-
Unigene11069_All	470	317	74.5878	198	42.5461	--	--	--	--	--	--	--	--	--	--	--	--	--	--	--	--	--	--	-	-	-
Unigene1106_All	497	260	57.8527	476	96.7259	--	--	--	--	--	--	--	--	--	--	--	--	--	--	--	--	--	--	-	-	-
Unigene11070_All	598	21	3.8835	27	4.5599	--	--	--	--	--	--	--	--	--	--	--	--	--	--	--	--	--	--	-	-	-
Unigene11071_All	435	44	11.1859	56	13.0014	gi|226293636|gb|EEH49056.1|	63.2	7.00E-09	conserved hypothetical protein [Paracoccidioides brasiliensis Pb18]	--	--	--	--	--	--	--	--	--	--	--	--	--	--	-	-	-
Unigene11072_All	370	294	87.8723	446	121.7378	gi|18376357|emb|CAD21135.1|	92	1.00E-17	related to secretory protein SSP120 [Neurospora crassa]	sp|Q06885|GP10_DICDI	55.5	1.00E-07	Glycoprotein gp100 OS=Dictyostelium discoideum GN=gppA PE=2 SV=1	--	--	--	--	--	K01533	6.00E-06	51.2	afw:Anae109_1225	Cu2+-exporting ATPase [EC:3.6.3.4]	-	-	-
Unigene11073_All	1167	188	17.8153	309	26.7411	gi|289642939|ref|ZP_06475073.1|	72	9.00E-11	splicing coactivator subunit SRm300-like protein [Frankia symbiont of Datisca glomerata] >gi|289507244|gb|EFD28209.1| splicing coactivator subunit SRm300-like protein [Frankia symbiont of Datisca glomerata]	sp|Q0I7K2|IF2_SYNS3	56.2	4.00E-07	Translation initiation factor IF-2 OS=Synechococcus sp. (strain CC9311) GN=infB PE=3 SV=1	--	--	--	--	--	K02519	1.00E-06	56.2	syg:sync_2373	translation initiation factor IF-2	-	-	-
Unigene11074_All	1773	218	13.5973	301	17.1455	gi|261358568|gb|EEY20996.1|	770	0	ral2 [Verticillium albo-atrum VaMs.102]	sp|P15258|RAL2_SCHPO	169	8.00E-41	Protein ral2 OS=Schizosaccharomyces pombe GN=ral2 PE=1 SV=1	DR2133	68.9	3.00E-11	COG4372	Uncharacterized protein conserved in bacteria with the myosin-like domain	K01178	5.00E-30	134	sce:YIR019C	glucoamylase [EC:3.2.1.3]	-	-	-
Unigene11075_All	423	123	32.1567	156	37.2457	gi|117927823|ref|YP_872374.1|	53.9	4.00E-06	glycoside hydrolase family protein [Acidothermus cellulolyticus 11B] >gi|117648286|gb|ABK52388.1| glycoside hydrolase, family 6 [Acidothermus cellulolyticus 11B]	sp|Q7Y180|AN322_ORYSJ	52	1.00E-06	Acidic leucine-rich nuclear phosphoprotein 32-related protein 2 OS=Oryza sativa subsp. japonica GN=Os03g0668900 PE=2 SV=1	--	--	--	--	--	--	--	--	--	--	-	-	-
Unigene11076_All	653	18	3.0484	30	4.6398	gi|295661596|ref|XP_002791353.1|	243	1.00E-62	ER glycosyl hydrolase (Edemzz0 [Paracoccidioides brasiliensis Pb01] >gi|226280915|gb|EEH36481.1| ER glycosyl hydrolase (Edemzz0 [Paracoccidioides brasiliensis Pb01]	sp|O94726|MNL1_SCHPO	127	6.00E-29	ER degradation-enhancing alpha-mannosidase-like protein 1 OS=Schizosaccharomyces pombe GN=mnl1 PE=2 SV=2	--	--	--	--	--	K10084	2.00E-28	127	spo:SPAC23A1.04c	ER degradation enhancer, mannosidase alpha-like 1	-	-	-
Unigene11077_All	1141	28	2.7138	43	3.8061	--	--	--	--	--	--	--	--	--	--	--	--	--	--	--	--	--	--	-	-	-
Unigene11078_All	379	93	27.1363	69	18.3866	--	--	--	--	--	--	--	--	--	--	--	--	--	--	--	--	--	--	-	-	-
Unigene11079_All	4248	95	2.4731	81	1.9257	gi|261353053|gb|EEY15481.1|	1650	0	dDENN domain-containing protein [Verticillium albo-atrum VaMs.102]	sp|Q9Y7Q7|DENN_SCHPO	362	1.00E-98	DENN domain-containing protein C297.05 OS=Schizosaccharomyces pombe GN=SPCC297.05 PE=1 SV=1	--	--	--	--	--	K01178	2.00E-14	84.3	sce:YIR019C	glucoamylase [EC:3.2.1.3]	-	-	-
Unigene1107_All	2029	253	13.7894	488	24.2901	gi|7635877|emb|CAB88593.1|	484	1.00E-134	related to 6-HYDROXY-D-NICOTINE OXIDASE [Neurospora crassa]	sp|Q796Y5|YGAK_BACSU	102	1.00E-20	Uncharacterized FAD-linked oxidoreductase ygaK OS=Bacillus subtilis GN=ygaK PE=3 SV=4	Rv0063	110	9.00E-24	COG0277	FAD/FMN-containing dehydrogenases	K00309	6.00E-41	171	afm:AFUA_7G01560	[EC:1.5.3.-]	-	-	-
Unigene11080_All	407	410	111.4027	661	164.0209	gi|261352577|gb|EEY15005.1|	129	8.00E-29	palmitoyl-protein thioesterase [Verticillium albo-atrum VaMs.102]	sp|Q20390|PPT1_CAEEL	78.2	1.00E-14	Palmitoyl-protein thioesterase 1 OS=Caenorhabditis elegans GN=ppt-1 PE=2 SV=2	--	--	--	--	--	K01074	1.00E-31	136	ncr:NCU06530	palmitoyl-protein thioesterase [EC:3.1.2.22]	-	-	-
Unigene11081_All	434	1214	309.3394	1154	268.5395	--	--	--	--	--	--	--	--	--	--	--	--	--	--	--	--	--	--	-	-	-
Unigene11082_All	410	165	44.5048	274	67.493	gi|261360877|gb|EEY23305.1|	132	1.00E-29	branchpoint-bridging protein [Verticillium albo-atrum VaMs.102]	sp|Q8NIW7|BBP_NEUCR	126	5.00E-29	Branchpoint-bridging protein OS=Neurospora crassa GN=bpb-1 PE=3 SV=1	Rv1078	65.9	2.00E-11	COG1714	Predicted membrane protein/domain	K13095	1.00E-32	139	pan:PODANSg8178	splicing factor 1	-	-	-
Unigene11083_All	488	208	47.1357	267	55.2565	--	--	--	--	--	--	--	--	--	--	--	--	--	--	--	--	--	--	-	-	-
Unigene11084_All	399	1003	277.9933	1198	303.2327	--	--	--	--	--	--	--	--	--	--	--	--	--	--	--	--	--	--	-	-	-
Unigene11085_All	511	288	62.3272	85	16.7993	--	--	--	--	--	--	--	--	--	--	--	--	--	--	--	--	--	--	-	-	-
Unigene11086_All	384	231	66.5253	353	92.8401	--	--	--	--	--	--	--	--	--	--	--	--	--	--	--	--	--	--	-	-	-
Unigene11087_All	452	1923	470.4865	1488	332.4732	gi|30912679|sp|O93988.1|ACL1_SORMA	279	5.00E-74	RecName: Full=ATP-citrate synthase subunit 1; AltName: Full=ATP-citrate (pro-S-)-lyase 1; AltName: Full=Citrate cleavage enzyme subunit 1 >gi|4107343|emb|CAA12224.1| ATP citrate lyase [Sordaria macrospora] >gi|7160185|emb|CAB76165.1| ATP citrate lyase, subunit 1 [Sordaria macrospora] >gi|289614489|emb|CBI58773.1| ATP citrate lyase subunit 1 [Sordaria macrospora]	sp|O93988|ACL1_SORMA	279	4.00E-75	ATP-citrate synthase subunit 1 OS=Sordaria macrospora GN=ACL1 PE=3 SV=1	SPBC1703.07_2	246	1.00E-65	COG0372	Citrate synthase	K01648	9.00E-77	286	pan:PODANSg6774	ATP citrate (pro-S)-lyase [EC:2.3.3.8]	-	-	-
Unigene11088_All	343	65	20.9568	39	11.4832	--	--	--	--	--	--	--	--	--	--	--	--	--	--	--	--	--	--	-	-	-
Unigene11089_All	496	26	5.7969	25	5.0904	--	--	--	--	--	--	--	--	--	--	--	--	--	--	--	--	--	--	-	-	-
Unigene1108_All	1373	146	11.7595	212	15.594	gi|221232510|ref|YP_002511663.1|	228	1.00E-57	cell wall surface anchored protein [Streptococcus pneumoniae ATCC 700669] >gi|220674971|emb|CAR69548.1| cell wall surface anchored protein [Streptococcus pneumoniae ATCC 700669]	sp|Q8TGE1|AWA1_YEAST	179	4.00E-44	Cell wall protein AWA1 OS=Saccharomyces cerevisiae GN=AWA1 PE=1 SV=1	mll2848	93.6	7.00E-19	COG5295	Autotransporter adhesin	K08300	5.00E-29	130	ppu:PP_1905	ribonuclease E [EC:3.1.26.12]	-	-	-
Unigene11090_All	529	35	7.3168	97	18.5186	--	--	--	--	--	--	--	--	--	--	--	--	--	--	--	--	--	--	-	-	-
Unigene11091_All	266	242	100.6098	169	64.1649	gi|256734287|gb|EEU47633.1|	75.9	1.00E-12	hypothetical protein NECHADRAFT_98623 [Nectria haematococca mpVI 77-13-4]	--	--	--	--	--	--	--	--	--	--	--	--	--	--	-	-	-
Unigene11092_All	265	101	42.1485	47	17.912	--	--	--	--	--	--	--	--	--	--	--	--	--	--	--	--	--	--	-	-	-
Unigene11093_All	477	862	199.8459	504	106.7098	gi|261352652|gb|EEY15080.1|	238	2.00E-61	T-complex protein 1 subunit alpha [Verticillium albo-atrum VaMs.102]	sp|O94501|TCPA_SCHPO	213	3.00E-55	T-complex protein 1 subunit alpha OS=Schizosaccharomyces pombe GN=cct1 PE=2 SV=1	SPBC12D12.03	213	9.00E-56	COG0459	Chaperonin GroEL (HSP60 family)	K09493	3.00E-65	248	fgr:FG05250.1	T-complex protein 1 subunit alpha	-	-	-
Unigene11094_All	401	348	95.9713	344	86.6376	--	--	--	--	--	--	--	--	--	--	--	--	--	--	--	--	--	--	-	-	-
Unigene11095_All	570	30	5.8204	21	3.7208	gi|224020409|ref|NP_042979.2|	67.4	6.00E-10	regulatory protein IE2 [Human herpesvirus 6]	sp|Q77Z83|IE2_HHV6U	67.4	6.00E-11	Immediate-early protein 2 OS=Human herpesvirus 6A (strain Uganda-1102) GN=U90/U87/U86 PE=2 SV=2	AGl2640gl	52	7.00E-07	COG4991	Uncharacterized protein with a bacterial SH3 domain homologue	--	--	--	--	--	-	-	-
Unigene11096_All	268	17	7.0149	20	7.5368	--	--	--	--	--	--	--	--	--	--	--	--	--	--	--	--	--	--	-	-	-
Unigene11097_All	1306	36	3.0484	82	6.3411	gi|240108701|gb|EER26875.1|	244	1.00E-62	Amidohydrolase family protein [Coccidioides posadasii C735 delta SOWgp]	sp|P15941|MUC1_HUMAN	63.2	4.00E-09	Mucin-1 OS=Homo sapiens GN=MUC1 PE=1 SV=2	YPO1933	123	6.00E-28	COG3618	Predicted metal-dependent hydrolase of the TIM-barrel fold	K07046	4.00E-64	247	ure:UREG_02866		-	-	-
Unigene11098_All	425	31	8.0664	59	14.0202	--	--	--	--	--	--	--	--	--	--	--	--	--	--	--	--	--	--	-	-	-
Unigene11099_All	492	54	12.1377	15	3.0791	--	--	--	--	--	--	--	--	--	--	--	--	--	--	--	--	--	--	-	-	-
Unigene1109_All	770	439	63.0493	1678	220.0865	gi|28881102|emb|CAD70500.1|	246	1.00E-63	related to CYTOCHROME B561 [Neurospora crassa]	sp|Q75JC9|Y8484_DICDI	97.8	7.00E-20	Uncharacterized protein DDB_G0271670 OS=Dictyostelium discoideum GN=DDB_G0271670 PE=4 SV=1	YDL140c	58.5	1.00E-08	COG0086	DNA-directed RNA polymerase, beta' subunit/160 kD subunit	K01178	3.00E-17	90.9	sce:YIR019C	glucoamylase [EC:3.2.1.3]	-	-	-
Unigene110_All	2675	1871	77.3493	2372	89.5536	gi|67772310|gb|AAY79377.1|	1101	0	hch [Fusarium proliferatum]	sp|P98088|MUC5A_HUMAN	76.6	8.00E-13	Mucin-5AC (Fragments) OS=Homo sapiens GN=MUC5AC PE=1 SV=3	--	--	--	--	--	K12200	4.00E-10	69.3	mbr:MONBRDRAFT_32312	programmed cell death 6-interacting protein	-	-	-
Unigene11100_All	392	328	92.5325	564	145.3066	--	--	--	--	--	--	--	--	--	--	--	--	--	--	--	--	--	--	-	-	-
Unigene11101_All	465	213	50.6562	175	38.0082	--	--	--	--	--	--	--	--	--	--	--	--	--	--	--	--	--	--	-	-	-
Unigene11102_All	505	301	65.9146	224	44.797	gi|256725811|gb|EEU39173.1|	318	8.00E-86	chromatin associated protein [Nectria haematococca mpVI 77-13-4]	sp|P78706|RCO1_NEUCR	183	4.00E-46	Transcriptional repressor rco-1 OS=Neurospora crassa GN=rco-1 PE=4 SV=2	Rv3876	53.1	2.00E-07	COG0455	ATPases involved in chromosome partitioning	K06666	1.00E-54	213	mgr:MGG_08829	glucose repression regulatory protein TUP1	-	-	-
Unigene11103_All	2370	945	44.095	996	42.4427	gi|11387103|sp|Q9P5X8.1|RNH2A_NEUCR	402	1.00E-110	RecName: Full=Ribonuclease H2 subunit A; Short=RNase H2 subunit A; AltName: Full=Ribonuclease HI subunit A; AltName: Full=Ribonuclease HI large subunit; Short=RNase HI large subunit >gi|7800995|emb|CAB91392.1| probable 35 kDa ribonuclease H [Neurospora crassa]	sp|Q9P5X8|RNH2A_NEUCR	402	8.00E-111	Ribonuclease H2 subunit A OS=Neurospora crassa GN=rnh-201 PE=3 SV=1	SPAC4G9.02	248	3.00E-65	COG0164	Ribonuclease HII	K10743	2.00E-134	482	fgr:FG00834.1	ribonuclease H2 subunit A [EC:3.1.26.4]	-	-	-
Unigene11104_All	377	282	82.7207	206	55.1846	gi|238488175|ref|XP_002375325.1|	141	2.00E-32	conserved hypothetical protein [Aspergillus flavus NRRL3357] >gi|220697713|gb|EED54053.1| conserved hypothetical protein [Aspergillus flavus NRRL3357]	--	--	--	--	--	--	--	--	--	--	--	--	--	--	-	-	-
Unigene11105_All	559	33	6.5284	36	6.504	gi|46130888|ref|XP_389175.1|	243	5.00E-63	hypothetical protein FG08999.1 [Gibberella zeae PH-1]	--	--	--	--	--	--	--	--	--	--	--	--	--	--	-	-	-
Unigene11106_All	570	30	5.8204	32	5.6698	--	--	--	--	--	--	--	--	--	--	--	--	--	--	--	--	--	--	-	-	-
Unigene11107_All	568	34	6.6197	22	3.9117	gi|46109060|ref|XP_381588.1|	179	1.00E-43	hypothetical protein FG01412.1 [Gibberella zeae PH-1]	--	--	--	--	--	--	--	--	--	--	--	--	--	--	-	-	-
Unigene11108_All	1365	153	12.3955	169	12.5039	gi|255930257|ref|XP_002556688.1|	155	7.00E-36	Pc06g00750 [Penicillium chrysogenum Wisconsin 54-1255] >gi|211581301|emb|CAP79068.1| Pc06g00750 [Penicillium chrysogenum Wisconsin 54-1255]	sp|Q8BTI8|SRRM2_MOUSE	88.6	1.00E-16	Serine/arginine repetitive matrix protein 2 OS=Mus musculus GN=Srrm2 PE=1 SV=2	RSc1040	55.1	3.00E-07	COG1530	Ribonucleases G and E	K02519	1.00E-08	63.2	aau:AAur_1561	translation initiation factor IF-2	-	-	-
Unigene11109_All	338	15	4.9077	12	3.5856	--	--	--	--	--	--	--	--	--	--	--	--	--	--	--	--	--	--	-	-	-
Unigene1110_All	1728	902	57.7257	408	23.8456	gi|256735107|gb|EEU48453.1|	69.7	7.00E-10	hypothetical protein NECHADRAFT_89983 [Nectria haematococca mpVI 77-13-4]	--	--	--	--	--	--	--	--	--	--	--	--	--	--	-	-	-
Unigene11110_All	395	55	15.3983	52	13.2953	--	--	--	--	--	--	--	--	--	--	--	--	--	--	--	--	--	--	-	-	-
Unigene11111_All	513	627	135.1626	374	73.6286	gi|261352635|gb|EEY15063.1|	338	1.00E-91	coatomer subunit beta-1 [Verticillium albo-atrum VaMs.102]	sp|O42937|COPB2_SCHPO	265	1.00E-70	Probable coatomer subunit beta' OS=Schizosaccharomyces pombe GN=sec27 PE=2 SV=2	ECU01g1290	92.8	3.00E-19	COG2319	FOG: WD40 repeat	K05236	3.00E-27	122	pan:PODANSg9312	coatomer protein complex, subunit alpha (xenin)	-	-	-
Unigene11112_All	561	78	15.3758	22	3.9605	--	--	--	--	--	--	--	--	--	--	--	--	--	--	--	--	--	--	-	-	-
Unigene11113_All	447	751	185.797	489	110.4825	gi|261352709|gb|EEY15137.1|	184	3.00E-45	DCS2 [Verticillium albo-atrum VaMs.102]	sp|Q06151|DCPS_YEAST	81.6	2.00E-15	Scavenger mRNA-decapping enzyme DcpS OS=Saccharomyces cerevisiae GN=DCS1 PE=1 SV=1	YLR270w	81.6	4.00E-16	COG5075	Uncharacterized conserved protein	K12584	5.00E-49	194	fgr:FG09810.1	scavenger mRNA-decapping enzyme DcpS [EC:3.-.-.-]	-	-	-
Unigene11114_All	571	125	24.2092	86	15.2109	gi|46123751|ref|XP_386429.1|	77.8	4.00E-13	hypothetical protein FG06253.1 [Gibberella zeae PH-1]	--	--	--	--	--	--	--	--	--	--	--	--	--	--	-	-	-
Unigene11115_All	411	81	21.7946	58	14.2521	--	--	--	--	--	--	--	--	--	--	--	--	--	--	--	--	--	--	-	-	-
Unigene11116_All	677	44	7.1874	151	22.5258	gi|261352854|gb|EEY15282.1|	187	4.00E-46	enoyl-CoA hydratase/isomerase family protein [Verticillium albo-atrum VaMs.102]	sp|Q9FPQ6|GP1_CHLRE	95.9	2.00E-19	Vegetative cell wall protein gp1 OS=Chlamydomonas reinhardtii GN=GP1 PE=2 SV=1	Rv3876	68.9	7.00E-12	COG0455	ATPases involved in chromosome partitioning	K01743	3.00E-38	160	afm:AFUA_2G14850	[EC:4.2.-.-]	-	-	-
Unigene11117_All	395	238	66.6325	309	79.0048	--	--	--	--	--	--	--	--	--	--	--	--	--	--	--	--	--	--	-	-	-
Unigene11118_All	479	115	26.5503	91	19.1866	gi|291436887|ref|ZP_06576277.1|	56.2	8.00E-07	ATP-dependent DNA helicase [Streptomyces ghanaensis ATCC 14672] >gi|291339782|gb|EFE66738.1| ATP-dependent DNA helicase [Streptomyces ghanaensis ATCC 14672]	sp|Q02817|MUC2_HUMAN	53.9	4.00E-07	Mucin-2 OS=Homo sapiens GN=MUC2 PE=1 SV=2	--	--	--	--	--	K03006	4.00E-06	52	pgu:PGUG_01105	DNA-directed RNA polymerase II subunit A [EC:2.7.7.6]	-	-	-
Unigene11119_All	399	26	7.2062	31	7.8466	--	--	--	--	--	--	--	--	--	--	--	--	--	--	--	--	--	--	-	-	-
Unigene1111_All	1741	325	20.6439	423	24.5377	gi|123845641|sp|Q3KSS4.1|EBNA1_EBVG	68.9	1.00E-09	RecName: Full=Epstein-Barr nuclear antigen 1; Short=EBV nuclear antigen 1; Short=EBNA-1	sp|Q3KSS4|EBNA1_EBVG	68.9	1.00E-10	Epstein-Barr nuclear antigen 1 OS=Epstein-Barr virus (strain GD1) GN=EBNA1 PE=3 SV=1	XF0818	40	2.00E-06	COG2730	Endoglucanase	K02669	8.00E-07	57.8	tel:tll0554	twitching motility protein PilT	-	-	-
Unigene11120_All	600	249	45.8938	274	46.1202	gi|261355539|gb|EEY17967.1|	55.8	2.00E-06	phospholipase/Carboxylesterase superfamily [Verticillium albo-atrum VaMs.102]	--	--	--	--	--	--	--	--	--	--	--	--	--	--	-	-	-
Unigene11121_All	490	250	56.4222	200	41.2217	gi|255956757|ref|XP_002569131.1|	125	1.00E-27	Pc21g21580 [Penicillium chrysogenum Wisconsin 54-1255] >gi|211590842|emb|CAP97055.1| Pc21g21580 [Penicillium chrysogenum Wisconsin 54-1255]	--	--	--	--	--	--	--	--	--	--	--	--	--	--	-	-	-
Unigene11122_All	486	511	116.2762	441	91.642	gi|255946159|ref|XP_002563847.1|	140	3.00E-32	Pc20g13690 [Penicillium chrysogenum Wisconsin 54-1255] >gi|211588582|emb|CAP86698.1| Pc20g13690 [Penicillium chrysogenum Wisconsin 54-1255]	sp|Q52KI8|SRRM1_MOUSE	51.6	2.00E-06	Serine/arginine repetitive matrix protein 1 OS=Mus musculus GN=Srrm1 PE=1 SV=1	--	--	--	--	--	K06929	4.00E-07	55.5	adg:Adeg_0652		-	-	-
Unigene11123_All	405	166	45.3273	316	78.7996	--	--	--	--	--	--	--	--	--	--	--	--	--	--	--	--	--	--	-	-	-
Unigene11124_All	379	298	86.9528	298	79.4089	gi|210075511|ref|XP_501872.2|	53.1	7.00E-06	YALI0C15532p [Yarrowia lipolytica] >gi|199425283|emb|CAG82185.2| YALI0C15532p [Yarrowia lipolytica]	sp|P14328|SP96_DICDI	51.6	1.00E-06	Spore coat protein SP96 OS=Dictyostelium discoideum GN=cotA PE=4 SV=2	--	--	--	--	--	--	--	--	--	--	-	-	-
Unigene11125_All	526	26	5.4663	30	5.7601	gi|261354303|gb|EEY16731.1|	54.7	3.00E-06	predicted protein [Verticillium albo-atrum VaMs.102]	sp|Q9FPQ6|GP1_CHLRE	45.4	5.00E-07	Vegetative cell wall protein gp1 OS=Chlamydomonas reinhardtii GN=GP1 PE=2 SV=1	--	--	--	--	--	K02343	4.00E-06	52.4	cti:RALTA_A1935	DNA polymerase III subunit gamma/tau [EC:2.7.7.7]	-	-	-
Unigene11126_All	659	1277	214.2949	890	136.3945	gi|295938|emb|CAA38181.1|	389	1.00E-107	phosphoglycerate kinase [Trichoderma viride]	sp|P24590|PGK_TRIVI	389	9.00E-108	Phosphoglycerate kinase OS=Trichoderma viride GN=pgk1 PE=3 SV=2	SPBC14F5.04c	311	5.00E-85	COG0126	3-phosphoglycerate kinase	K00927	1.00E-105	383	mgr:MGG_05063	phosphoglycerate kinase [EC:2.7.2.3]	-	-	-
Unigene11127_All	478	62	14.344	84	17.7478	--	--	--	--	--	--	--	--	--	--	--	--	--	--	--	--	--	--	-	-	-
Unigene11128_All	414	17	4.541	17	4.1471	gi|255946666|ref|XP_002564100.1|	100	5.00E-20	Pc22g00550 [Penicillium chrysogenum Wisconsin 54-1255] >gi|211591117|emb|CAP97343.1| Pc22g00550 [Penicillium chrysogenum Wisconsin 54-1255]	--	--	--	--	PAB0087	48.9	3.00E-06	COG1680	Beta-lactamase class C and other penicillin binding proteins	K01286	3.00E-08	58.9	aau:AAur_2637	D-alanyl-D-alanine carboxypeptidase [EC:3.4.16.4]	-	-	-
Unigene11129_All	783	629	88.8373	634	81.7748	gi|38566969|emb|CAE76270.1|	300	6.00E-80	related to phenol 2-monooxygenase [Neurospora crassa]	sp|P15245|PH2M_TRICU	61.6	6.00E-09	Phenol 2-monooxygenase OS=Trichosporon cutaneum PE=1 SV=3	VC1945	64.3	2.00E-10	COG0654	2-polyprenyl-6-methoxyphenol hydroxylase and related FAD-dependent oxidoreductases	K00492	1.00E-19	99	afm:AFUA_2G15520	[EC:1.14.13.-]	-	-	-
Unigene1112_All	1437	1110	85.4226	738	51.8671	gi|261195768|ref|XP_002624288.1|	270	2.00E-70	U3 small nucleolar ribonucleoprotein Lcp5 [Ajellomyces dermatitidis SLH14081] >gi|239588160|gb|EEQ70803.1| U3 small nucleolar ribonucleoprotein Lcp5 [Ajellomyces dermatitidis SLH14081]	sp|Q09713|YA36_SCHPO	122	5.00E-27	Uncharacterized protein C18B11.06 OS=Schizosaccharomyces pombe GN=SPAC18B11.06 PE=1 SV=1	XF1267	50.8	6.00E-06	COG5297	Cellobiohydrolase A (1,4-beta-cellobiosidase A)	K10440	4.00E-06	55.1	bpm:BURPS1710b_A1792	ribose transport system permease protein	-	-	-
Unigene11130_All	503	9	1.9787	7	1.4055	gi|148658697|ref|YP_001278902.1|	67	5.00E-10	alpha beta-propellor repeat-containing integrin [Roseiflexus sp. RS-1] >gi|148570807|gb|ABQ92952.1| Integrin alpha beta-propellor repeat protein [Roseiflexus sp. RS-1]	sp|Q9FPQ6|GP1_CHLRE	65.1	2.00E-10	Vegetative cell wall protein gp1 OS=Chlamydomonas reinhardtii GN=GP1 PE=2 SV=1	Rv3876	52	5.00E-07	COG0455	ATPases involved in chromosome partitioning	K08253	7.00E-08	58.2	fal:FRAAL0755	non-specific protein-tyrosine kinase [EC:2.7.10.2]	-	-	-
Unigene11131_All	759	41	5.9738	109	14.5036	gi|22324609|gb|AAM95630.1|	125	2.00E-27	hirsutellin A toxin [Hirsutella thompsonii]	--	--	--	--	--	--	--	--	--	--	--	--	--	--	-	-	-
Unigene11132_All	535	105	21.7041	85	16.0456	--	--	--	--	--	--	--	--	--	--	--	--	--	--	--	--	--	--	-	-	-
Unigene11133_All	577	394	75.5139	269	47.0835	--	--	--	--	--	--	--	--	--	--	--	--	--	--	--	--	--	--	-	-	-
Unigene11134_All	505	45	9.8543	31	6.1996	gi|148358116|ref|YP_001249317.1|	64.3	3.00E-09	LAGLIDADG endonuclease [Gibberella zeae] >gi|86142515|gb|ABC86630.1| LAGLIDADG endonuclease [Gibberella zeae]	--	--	--	--	--	--	--	--	--	--	--	--	--	--	-	-	-
Unigene11135_All	387	265	75.7253	399	104.1248	--	--	--	--	--	--	--	--	--	--	--	--	--	--	--	--	--	--	-	-	-
Unigene11136_All	379	123	35.8899	96	25.5814	gi|226289147|gb|EEH44659.1|	95.1	2.00E-18	D-galacturonic acid reductase [Paracoccidioides brasiliensis Pb18]	--	--	--	--	--	--	--	--	--	K00540	4.00E-18	91.7	afm:AFUA_3G11930	[EC:1.-.-.-]	-	-	-
Unigene11137_All	566	31	6.0569	23	4.104	gi|261356081|gb|EEY18509.1|	224	3.00E-57	MUS42 [Verticillium albo-atrum VaMs.102]	sp|O94623|REV1_SCHPO	105	2.00E-22	DNA repair protein rev1 OS=Schizosaccharomyces pombe GN=rev1 PE=2 SV=3	--	--	--	--	--	K03515	7.00E-67	254	fgr:FG01035.1	DNA repair protein REV1 [EC:2.7.7.-]	-	-	-
Unigene11138_All	381	42	12.1908	72	19.0853	--	--	--	--	--	--	--	--	--	--	--	--	--	--	--	--	--	--	-	-	-
Unigene11139_All	1907	46	2.6676	59	3.1246	gi|255938708|ref|XP_002560124.1|	62	2.00E-07	Pc14g01300 [Penicillium chrysogenum Wisconsin 54-1255] >gi|211584745|emb|CAP74271.1| Pc14g01300 [Penicillium chrysogenum Wisconsin 54-1255]	sp|P08640|MUC1_YEAST	55.8	1.00E-06	Flocculation protein FLO11 OS=Saccharomyces cerevisiae GN=MUC1 PE=1 SV=2	--	--	--	--	--	K01178	3.00E-06	55.8	sce:YIR019C	glucoamylase [EC:3.2.1.3]	-	-	-
Unigene1113_All	4292	303	7.8071	611	14.3772	gi|240108517|gb|EER26691.1|	123	1.00E-25	ankyrin repeat containing protein [Coccidioides posadasii C735 delta SOWgp]	sp|Q02817|MUC2_HUMAN	58.9	3.00E-07	Mucin-2 OS=Homo sapiens GN=MUC2 PE=1 SV=2	all2748	72	8.00E-12	COG0666	FOG: Ankyrin repeat	K11121	4.00E-23	113	ani:AN8450.2	NAD-dependent histone deacetylase SIR2 [EC:3.5.1.-]	-	-	-
Unigene11140_All	403	243	66.6818	251	62.9015	gi|239614321|gb|EEQ91308.1|	53.5	5.00E-06	serum paraoxonase/arylesterase 2 [Ajellomyces dermatitidis ER-3]	--	--	--	--	--	--	--	--	--	--	--	--	--	--	-	-	-
Unigene11141_All	369	249	74.6241	237	64.8656	--	--	--	--	--	--	--	--	--	--	--	--	--	--	--	--	--	--	-	-	-
Unigene11142_All	484	74	16.908	159	33.1775	--	--	--	--	--	--	--	--	--	--	--	--	--	--	--	--	--	--	-	-	-
Unigene11143_All	550	1064	213.9367	471	86.4869	gi|164429214|ref|XP_961999.2|	222	1.00E-56	ribosome biogenesis protein RLP24 [Neurospora crassa OR74A] >gi|157072985|gb|EAA32763.2| ribosome biogenesis protein RLP24 [Neurospora crassa OR74A]	sp|Q6CF69|RLP24_YARLI	150	4.00E-36	Ribosome biogenesis protein RLP24 OS=Yarrowia lipolytica GN=RLP24 PE=3 SV=1	YLR009w	149	2.00E-36	COG2075	Ribosomal protein L24E	K02896	4.00E-57	222	ncr:NCU05235	large subunit ribosomal protein L24e	-	-	-
Unigene11144_All	527	682	143.1133	832	159.4428	gi|261189436|ref|XP_002621129.1|	223	4.00E-57	pyridoxal biosynthesis lyase pdxS [Ajellomyces dermatitidis SLH14081] >gi|239591706|gb|EEQ74287.1| pyridoxal biosynthesis lyase pdxS [Ajellomyces dermatitidis SLH14081] >gi|239608981|gb|EEQ85968.1| pyridoxal biosynthesis lyase pdxS [Ajellomyces dermatitidis ER-3]	sp|O59905|PDX1_CERNC	214	2.00E-55	Pyridoxine biosynthesis protein PDX1 OS=Cercospora nicotianae GN=PDX1 PE=1 SV=1	SPAC29B12.04	202	3.00E-52	COG0214	Pyridoxine biosynthesis enzyme	K06215	3.00E-62	239	fgr:FG05035.1	pyridoxine biosynthesis protein [EC:4.-.-.-]	-	-	-
Unigene11145_All	508	36	7.8369	39	7.7534	gi|291188812|gb|EFE44132.1|	85.1	2.00E-15	oxidoreductase, 2OG-Fe(II) oxygenase family [Trichophyton verrucosum HKI 0517]	sp|Q9Z0G8|WIPF3_RAT	50.8	4.00E-06	WAS/WASL-interacting protein family member 3 OS=Rattus norvegicus GN=Wipf3 PE=1 SV=1	--	--	--	--	--	--	--	--	--	--	-	-	-
Unigene11146_All	418	459	121.4347	863	208.5099	gi|261357774|gb|EEY20202.1|	105	2.00E-21	mycocerosic acid synthase [Verticillium albo-atrum VaMs.102]	--	--	--	--	--	--	--	--	--	--	--	--	--	--	-	-	-
Unigene11147_All	609	2360	428.5496	2235	370.6401	gi|86156673|ref|YP_463458.1|	59.3	2.00E-07	LigA [Anaeromyxobacter dehalogenans 2CP-C] >gi|85773184|gb|ABC80021.1| LigA [Anaeromyxobacter dehalogenans 2CP-C]	sp|Q1BA94|IF2_MYCSS	58.9	2.00E-08	Translation initiation factor IF-2 OS=Mycobacterium sp. (strain MCS) GN=infB PE=3 SV=1	--	--	--	--	--	K11270	2.00E-09	64.3	ani:AN1977.2	chromosome transmission fidelity protein 8	-	-	-
Unigene11148_All	490	29	6.545	17	3.5038	--	--	--	--	--	--	--	--	--	--	--	--	--	--	--	--	--	--	-	-	-
Unigene11149_All	446	567	140.59	573	129.7514	gi|261355206|gb|EEY17634.1|	174	2.00E-42	ubiquitin-conjugating enzyme [Verticillium albo-atrum VaMs.102]	sp|O00103|UBC11_SCHPO	103	5.00E-22	Ubiquitin-conjugating enzyme E2-20 kDa OS=Schizosaccharomyces pombe GN=ubc11 PE=2 SV=1	YDR059c	59.7	2.00E-09	COG5078	Ubiquitin-protein ligase	K06688	2.00E-41	169	bfu:BC1G_01767	ubiquitin-conjugating enzyme E2 C [EC:6.3.2.19]	-	-	-
Unigene1114_All	3569	803	24.8814	1139	32.2307	gi|16944648|emb|CAC28731.2|	643	0	related to ATP-binding cassette transporter protein YOR1 [Neurospora crassa]	sp|P53049|YOR1_YEAST	369	2.00E-124	Oligomycin resistance ATP-dependent permease YOR1 OS=Saccharomyces cerevisiae GN=YOR1 PE=1 SV=1	YGR281w	369	5.00E-125	COG1132	ABC-type multidrug transport system, ATPase and permease components	K01552	0	545	afm:AFUA_4G09150	[EC:3.6.3.-]	-	-	-
Unigene11150_All	375	176	51.9024	197	53.0551	--	--	--	--	--	--	--	--	--	--	--	--	--	--	--	--	--	--	-	-	-
Unigene11151_All	387	13	3.7148	12	3.1316	gi|189192574|ref|XP_001932626.1|	183	3.00E-45	plastidic glucose transporter 4 [Pyrenophora tritici-repentis Pt-1C-BFP] >gi|187974232|gb|EDU41731.1| plastidic glucose transporter 4 [Pyrenophora tritici-repentis Pt-1C-BFP]	sp|O52733|XYLT_LACBR	97.1	3.00E-20	D-xylose-proton symporter OS=Lactobacillus brevis GN=xylT PE=3 SV=1	BS_araE	93.6	8.00E-20	COG0477	Permeases of the major facilitator superfamily	K08139	7.00E-19	94.4	sep:SE0247	MFS transporter, SP family, sugar:H+ symporter	-	-	-
Unigene11152_All	374	61	18.037	53	14.3119	--	--	--	--	--	--	--	--	--	--	--	--	--	--	--	--	--	--	-	-	-
Unigene11153_All	592	168	31.383	103	17.5715	--	--	--	--	--	--	--	--	--	--	--	--	--	--	--	--	--	--	-	-	-
Unigene11154_All	530	19	3.9645	16	3.0489	gi|296814696|ref|XP_002847685.1|	128	2.00E-28	polyketide synthase [Arthroderma otae CBS 113480] >gi|238840710|gb|EEQ30372.1| polyketide synthase [Microsporum canis CBS 113480]	sp|Q70LM5|LGRC_BREPA	62	2.00E-09	Linear gramicidin synthase subunit C OS=Brevibacillus parabrevis GN=lgrC PE=3 SV=1	RSp0641_6	63.5	2.00E-10	COG1020	Non-ribosomal peptide synthetase modules and related proteins	K04780	2.00E-08	60.5	bca:BCE_2402	nonribosomal peptide synthetase DhbF	-	-	-
Unigene11155_All	383	435	125.6021	275	72.5147	--	--	--	--	--	--	--	--	--	--	--	--	--	--	--	--	--	--	-	-	-
Unigene11156_All	607	510	92.9154	517	86.0189	gi|255949190|ref|XP_002565362.1|	119	2.00E-25	Pc22g14380 [Penicillium chrysogenum Wisconsin 54-1255] >gi|211592379|emb|CAP98726.1| Pc22g14380 [Penicillium chrysogenum Wisconsin 54-1255]	--	--	--	--	--	--	--	--	--	--	--	--	--	--	-	-	-
Unigene11157_All	455	175	42.5337	167	37.0678	--	--	--	--	--	--	--	--	--	--	--	--	--	--	--	--	--	--	-	-	-
Unigene11158_All	383	23	6.641	29	7.647	--	--	--	--	--	--	--	--	--	--	--	--	--	--	--	--	--	--	-	-	-
Unigene11159_All	756	62	9.0694	43	5.7443	gi|123187104|gb|ABM69258.1|	88.6	4.00E-16	Rec8 [Sordaria macrospora]	sp|Q9UQ35|SRRM2_HUMAN	52	4.00E-06	Serine/arginine repetitive matrix protein 2 OS=Homo sapiens GN=SRRM2 PE=1 SV=2	--	--	--	--	--	--	--	--	--	--	-	-	-
Unigene1115_All	1941	918	52.3026	944	49.1178	gi|29421292|gb|AAO59308.1|	341	1.00E-91	kinesin [Gibberella moniliformis]	sp|Q1MTQ7|YOG1_SCHPO	93.2	6.00E-18	Kinesin-like motor protein C15D4.01c OS=Schizosaccharomyces pombe GN=SPBC15D4.01c PE=1 SV=2	SPAC1834.07	63.5	1.00E-09	COG5059	Kinesin-like protein	K10401	5.00E-13	78.6	ncr:NCU06144	kinesin family member 18/19	-	-	-
Unigene11160_All	406	185	50.3909	301	74.8743	gi|240278505|gb|EER42011.1|	162	6.00E-39	histidine triad nucleotide-binding protein [Ajellomyces capsulatus H143]	sp|Q08702|APTX_YEAST	86.3	5.00E-17	Aprataxin-like protein OS=Saccharomyces cerevisiae GN=HNT3 PE=1 SV=1	--	--	--	--	--	K10863	2.00E-42	172	ani:AN2139.2	aprataxin [EC:3.-.-.-]	-	-	-
Unigene11161_All	380	1217	354.1713	935	248.4964	gi|193806535|sp|A4R2N5.1|TVP18_MAGGR	149	7.00E-35	RecName: Full=Golgi apparatus membrane protein TVP18	sp|A4R2N5|TVP18_MAGGR	149	5.00E-36	Golgi apparatus membrane protein TVP18 OS=Magnaporthe grisea GN=TVP18 PE=3 SV=1	--	--	--	--	--	--	--	--	--	--	-	-	-
Unigene11162_All	505	406	88.908	577	115.3922	--	--	--	--	--	--	--	--	--	--	--	--	--	--	--	--	--	--	-	-	-
Unigene11163_All	736	57	8.5645	23	3.156	gi|85104874|ref|XP_961824.1|	270	8.00E-71	acyl-CoA desaturase 1 [Neurospora crassa OR74A] >gi|28923402|gb|EAA32588.1| acyl-CoA desaturase 1 [Neurospora crassa OR74A]	sp|Q12618|ACO1_AJECA	258	3.00E-68	Acyl-CoA desaturase OS=Ajellomyces capsulata GN=OLE1 PE=3 SV=1	YGL055w_1	145	5.00E-35	COG1398	Fatty-acid desaturase	K00507	2.00E-72	274	pan:PODANSg6239	stearoyl-CoA desaturase (delta-9 desaturase) [EC:1.14.19.1]	-	-	-
Unigene11164_All	514	22	4.7333	31	6.091	--	--	--	--	--	--	--	--	--	--	--	--	--	--	--	--	--	--	-	-	-
Unigene11165_All	424	16	4.1731	17	4.0493	gi|118462635|ref|YP_882425.1|	54.7	2.00E-06	linear gramicidin synthetase subunit B [Mycobacterium avium 104] >gi|118163922|gb|ABK64819.1| linear gramicidin synthetase subunit B [Mycobacterium avium 104]	--	--	--	--	--	--	--	--	--	K01780	6.00E-07	54.7	mav:MAV_3243	[EC:5.1.1.-]	-	-	-
Unigene11166_All	7069	3032	47.4327	8162	116.6087	gi|71794710|emb|CAJ20840.1|	3713	0	glutamate synthase [Gibberella fujikuroi]	sp|Q12680|GLT1_YEAST	2519	0	Glutamate synthase [NADH] OS=Saccharomyces cerevisiae GN=GLT1 PE=1 SV=2	SPAPB1E7.07_2	1194	0	COG0069	Glutamate synthase domain 2	K00264	0	3726	fgr:FG01433.1	glutamate synthase (NADPH/NADH) [EC:1.4.1.13 1.4.1.14]	-	-	-
Unigene11167_All	3976	2009	55.8779	2639	67.0325	gi|40882222|emb|CAF06047.1|	791	0	related to dihydroxyacetone kinase [Neurospora crassa]	sp|O60017|DAK_PICAN	399	1.00E-109	Dihydroxyacetone kinase OS=Pichia angusta GN=DAK PE=3 SV=1	SPAC22A12.11	386	2.00E-106	COG2376	Dihydroxyacetone kinase	K00863	0	822	mgr:MGG_03095	dihydroxyacetone kinase [EC:2.7.1.29]	-	-	-
Unigene11168_All	7976	2041	28.2986	3065	38.8095	gi|261353150|gb|EEY15578.1|	729	0	signal recognition particle receptor subunit alpha [Verticillium albo-atrum VaMs.102]	sp|O43032|SRPR_SCHPO	276	1.00E-72	Signal recognition particle receptor subunit alpha homolog OS=Schizosaccharomyces pombe GN=srp101 PE=2 SV=1	SPBC3B9.03	276	3.00E-73	COG0552	Signal recognition particle GTPase	K13431	0	873	fgr:FG08785.1	signal recognition particle receptor subunit alpha	-	-	-
Unigene11169_All	2664	2536	105.2741	1693	64.1822	gi|16944470|emb|CAC18170.2|	758	0	related to beta-1, 3 exoglucanase precursor [Neurospora crassa]	sp|P08640|MUC1_YEAST	110	2.00E-26	Flocculation protein FLO11 OS=Saccharomyces cerevisiae GN=MUC1 PE=1 SV=2	SPBC28F2.12	62.4	4.00E-09	COG0086	DNA-directed RNA polymerase, beta' subunit/160 kD subunit	K01178	6.00E-26	110	sce:YIR019C	glucoamylase [EC:3.2.1.3]	-	-	-
Unigene1116_All	6276	3080	54.2718	3813	61.3587	gi|261352297|gb|EEY14725.1|	1368	0	rho-type GTPase-activating protein [Verticillium albo-atrum VaMs.102]	sp|Q4I9B7|STU1_GIBZE	399	1.00E-109	Protein STU1 OS=Gibberella zeae GN=STU1 PE=3 SV=1	DRA0210	62.4	1.00E-08	COG0747	ABC-type dipeptide transport system, periplasmic component	K12490	7.00E-19	99.8	mbr:MONBRDRAFT_30343	Arf-GAP, Rho-GAP domain, ANK repeat and PH domain-containing protein	-	-	-
Unigene11170_All	5095	4099	88.9693	5066	100.4184	gi|225682813|gb|EEH21097.1|	796	0	aliphatic sulfonates import ATP-binding protein ssuB 1 [Paracoccidioides brasiliensis Pb03]	sp|Q03195|RLI1_YEAST	701	0	Translation initiation factor RLI1 OS=Saccharomyces cerevisiae GN=RLI1 PE=1 SV=1	YDR091c	701	0	COG1245	Predicted ATPase, RNase L inhibitor (RLI) homolog	K12821	0	411	fgr:FG07100.1	pre-mRNA-processing factor 40	-	-	-
Unigene11171_All	2599	2749	116.9701	2732	106.1614	gi|156046119|ref|XP_001589613.1|	511	1.00E-142	syntaxin 5 [Sclerotinia sclerotiorum 1980] >gi|154693730|gb|EDN93468.1| syntaxin 5 [Sclerotinia sclerotiorum 1980]	sp|O13644|SED5_SCHPO	252	1.00E-65	Integral membrane protein sed5 OS=Schizosaccharomyces pombe GN=sed5 PE=2 SV=1	YJR159w	95.5	4.00E-19	COG1063	Threonine dehydrogenase and related Zn-dependent dehydrogenases	K08490	2.00E-156	555	fgr:FG08940.1	syntaxin 5	-	-	-
Unigene11172_All	2518	2729	119.8544	2370	95.0571	gi|28950085|emb|CAD70848.1|	372	1.00E-100	related to CHAPERONE PROTEIN DNAJ [Neurospora crassa]	sp|Q02817|MUC2_HUMAN	107	3.00E-22	Mucin-2 OS=Homo sapiens GN=MUC2 PE=1 SV=2	YPO2725	68.2	7.00E-11	COG3501	Uncharacterized protein conserved in bacteria	K01178	1.00E-21	107	sce:YIR019C	glucoamylase [EC:3.2.1.3]	-	-	-
Unigene11173_All	6097	4393	79.6804	5309	87.9405	gi|296825016|ref|XP_002850747.1|	2199	0	non-ribosomal peptide synthetase [Arthroderma otae CBS 113480] >gi|238838301|gb|EEQ27963.1| non-ribosomal peptide synthetase [Microsporum canis CBS 113480]	sp|Q01886|HTS1_COCCA	559	8.00E-158	HC-toxin synthetase OS=Cochliobolus carbonum GN=HTS1 PE=1 SV=2	AGl2309_2	284	2.00E-75	COG1020	Non-ribosomal peptide synthetase modules and related proteins	K01932	0	769	afm:AFUA_6G12080	[EC:6.3.2.-]	-	-	-
Unigene11174_All	2817	1170	45.9309	2853	102.2839	gi|261191510|ref|XP_002622163.1|	727	0	sugar transporter [Ajellomyces dermatitidis SLH14081] >gi|239589929|gb|EEQ72572.1| sugar transporter [Ajellomyces dermatitidis SLH14081]	sp|Q9C101|YKT8_SCHPO	502	7.00E-141	Uncharacterized MFS-type transporter PB1E7.08c OS=Schizosaccharomyces pombe GN=SPAPB1E7.08c PE=1 SV=1	SMa1447	128	5.00E-29	COG0477	Permeases of the major facilitator superfamily	K08369	1.00E-137	493	pic:PICST_43272	MFS transporter, putative metabolite:H+ symporter	-	-	-
Unigene11175_All	4920	3075	69.1172	3007	61.7249	gi|261360816|gb|EEY23244.1|	1290	0	AP-1 complex subunit gamma-1 [Verticillium albo-atrum VaMs.102]	sp|Q99128|AP1G1_USTMA	825	0	AP-1 complex subunit gamma-1 OS=Ustilago maydis GN=APL4 PE=3 SV=2	--	--	--	--	--	K12391	0	1342	fgr:FG01893.1	AP-1 complex subunit gamma-1	-	-	-
Unigene11176_All	3513	2324	73.1584	1152	33.1182	gi|261361334|gb|EEY23762.1|	150	4.00E-50	conserved hypothetical protein [Verticillium albo-atrum VaMs.102]	--	--	--	--	--	--	--	--	--	--	--	--	--	--	-	-	-
Unigene11177_All	4249	1400	36.4374	2063	49.0348	gi|255945139|ref|XP_002563337.1|	230	7.00E-58	Pc20g08140 [Penicillium chrysogenum Wisconsin 54-1255] >gi|211588072|emb|CAP86143.1| Pc20g08140 [Penicillium chrysogenum Wisconsin 54-1255]	sp|Q9UF83|YM012_HUMAN	77.8	6.00E-13	Uncharacterized protein DKFZp434B061 OS=Homo sapiens PE=2 SV=2	--	--	--	--	--	K03466	3.00E-10	70.5	bmj:BMULJ_02308	DNA segregation ATPase FtsK/SpoIIIE, S-DNA-T family	-	-	-
Unigene11178_All	3054	1906	69.0177	2097	69.346	gi|255951344|ref|XP_002566439.1|	142	1.00E-31	Pc22g25540 [Penicillium chrysogenum Wisconsin 54-1255] >gi|211593456|emb|CAP99842.1| Pc22g25540 [Penicillium chrysogenum Wisconsin 54-1255]	sp|Q02817|MUC2_HUMAN	99	2.00E-19	Mucin-2 OS=Homo sapiens GN=MUC2 PE=1 SV=2	Rv3876	69.7	3.00E-11	COG0455	ATPases involved in chromosome partitioning	K06994	6.00E-09	65.9	sro:Sros_8829	putative drug exporter of the RND superfamily	-	-	-
Unigene11179_All	1819	1521	92.4704	2410	133.8063	gi|255954211|ref|XP_002567858.1|	248	1.00E-63	Pc21g08180 [Penicillium chrysogenum Wisconsin 54-1255] >gi|211589569|emb|CAP95715.1| Pc21g08180 [Penicillium chrysogenum Wisconsin 54-1255]	--	--	--	--	--	--	--	--	--	--	--	--	--	--	-	-	-
Unigene1117_All	1491	952	70.6099	713	48.2952	gi|261355636|gb|EEY18064.1|	200	2.00E-49	calcium influx-promoting protein ehs1 [Verticillium albo-atrum VaMs.102]	--	--	--	--	--	--	--	--	--	K08284	5.00E-42	174	ncr:NCU06703	calcium channel MID1	-	-	-
Unigene11180_All	5592	3408	67.3967	3936	71.0853	gi|261360733|gb|EEY23161.1|	1427	0	PAB-dependent poly(A)-specific ribonuclease subunit PAN2 [Verticillium albo-atrum VaMs.102]	sp|Q2GSV2|PAN2_CHAGB	1470	0	PAB-dependent poly(A)-specific ribonuclease subunit PAN2 OS=Chaetomium globosum GN=PAN2 PE=3 SV=2	SPAC22G7.04_2	297	1.00E-79	COG0847	DNA polymerase III, epsilon subunit and related 3'-5' exonucleases	K12571	0	1161	afv:AFLA_035550	PAB-dependent poly(A)-specific ribonuclease subunit 2 [EC:3.1.13.4]	-	-	-
Unigene11181_All	3903	2992	84.7753	3408	88.1847	gi|261353104|gb|EEY15532.1|	1214	0	Hsp70-like protein [Verticillium albo-atrum VaMs.102]	sp|O43301|HS12A_HUMAN	119	2.00E-25	Heat shock 70 kDa protein 12A OS=Homo sapiens GN=HSPA12A PE=1 SV=2	TVN0488	62	8.00E-09	COG0443	Molecular chaperone	K04043	2.00E-10	70.9	pcs:Pc22g19990	molecular chaperone DnaK	-	-	-
Unigene11182_All	2077	1732	92.2184	1437	69.8735	gi|256729420|gb|EEU42774.1|	984	0	histone deacetylase [Nectria haematococca mpVI 77-13-4]	sp|P56523|CLR3_SCHPO	451	9.00E-126	Histone deacetylase clr3 OS=Schizosaccharomyces pombe GN=clr3 PE=1 SV=1	SPBC800.03	451	2.00E-126	COG0123	Deacetylases, including yeast histone deacetylase and acetoin utilization protein	K11407	0	972	fgr:FG04324.1	histone deacetylase 6/10 [EC:3.5.1.98]	-	-	-
Unigene11183_All	2667	591	24.5059	4480	169.6474	gi|261358545|gb|EEY20973.1|	725	0	monodehydroascorbate reductase [Verticillium albo-atrum VaMs.102]	sp|Q96NN9|AIFM3_HUMAN	327	3.00E-88	Apoptosis-inducing factor 3 OS=Homo sapiens GN=AIFM3 PE=1 SV=1	mll5522	157	9.00E-38	COG0446	Uncharacterized NAD(FAD)-dependent dehydrogenases	K00529	8.00E-55	218	bur:Bcep18194_C7008	ferredoxin--NAD+ reductase [EC:1.18.1.3]	-	-	-
Unigene11184_All	3029	2134	77.9115	2625	87.523	gi|189193859|ref|XP_001933268.1|	700	0	ankyrin repeat domain containing protein [Pyrenophora tritici-repentis Pt-1C-BFP] >gi|187978832|gb|EDU45458.1| ankyrin repeat domain containing protein [Pyrenophora tritici-repentis Pt-1C-BFP]	sp|P08640|MUC1_YEAST	189	8.00E-47	Flocculation protein FLO11 OS=Saccharomyces cerevisiae GN=MUC1 PE=1 SV=2	all2748	115	6.00E-25	COG0666	FOG: Ankyrin repeat	K01178	3.00E-46	189	sce:YIR019C	glucoamylase [EC:3.2.1.3]	-	-	-
Unigene11185_All	1851	1814	108.377	1986	108.359	gi|85076649|ref|XP_955958.1|	544	1.00E-153	ribose-phosphate pyrophosphokinase II [Neurospora crassa OR74A] >gi|18376139|emb|CAD21204.1| related to ribose-phosphate pyrophosphokinase PRS5 [Neurospora crassa] >gi|28916994|gb|EAA26722.1| ribose-phosphate pyrophosphokinase II [Neurospora crassa OR74A]	sp|Q12265|KPR5_YEAST	282	7.00E-75	Ribose-phosphate pyrophosphokinase 5 OS=Saccharomyces cerevisiae GN=PRS5 PE=1 SV=1	YOL061w	282	2.00E-75	COG0462	Phosphoribosylpyrophosphate synthetase	K00948	0	635	fgr:FG10840.1	ribose-phosphate pyrophosphokinase [EC:2.7.6.1]	-	-	-
Unigene11186_All	3581	1603	49.5035	1927	54.3462	gi|53801262|gb|AAU93842.1|	1611	0	class 2 chitin synthase [Beauveria bassiana]	sp|P30589|CHS2_NEUCR	1404	0	Chitin synthase 2 OS=Neurospora crassa GN=chs-2 PE=3 SV=3	SPAC13G6.12c	779	0	COG1215	Glycosyltransferases, probably involved in cell wall biogenesis	K00698	0	1431	pan:PODANSg3791	chitin synthase [EC:2.4.1.16]	-	-	-
Unigene11187_All	3084	1350	48.409	1786	58.487	gi|38567246|emb|CAE76537.1|	994	0	probable isp4 protein [Neurospora crassa]	sp|P40900|ISP4_SCHPO	623	0	Sexual differentiation process protein isp4 OS=Schizosaccharomyces pombe GN=isp4 PE=2 SV=2	--	--	--	--	--	K01178	2.00E-29	134	sce:YIR019C	glucoamylase [EC:3.2.1.3]	-	-	-
Unigene11188_All	4214	550	14.4336	632	15.1466	gi|242799629|ref|XP_002483420.1|	555	1.00E-155	LEA domain protein [Talaromyces stipitatus ATCC 10500] >gi|218716765|gb|EED16186.1| LEA domain protein [Talaromyces stipitatus ATCC 10500]	sp|Q4L9P0|SRAP_STAHJ	140	1.00E-31	Serine-rich adhesin for platelets OS=Staphylococcus haemolyticus (strain JCSC1435) GN=sraP PE=3 SV=1	YDL140c	61.6	1.00E-08	COG0086	DNA-directed RNA polymerase, beta' subunit/160 kD subunit	K01178	2.00E-30	137	sce:YIR019C	glucoamylase [EC:3.2.1.3]	-	-	-
Unigene11189_All	4181	1347	35.6282	1429	34.5179	gi|261352442|gb|EEY14870.1|	582	1.00E-164	folic acid synthesis protein [Verticillium albo-atrum VaMs.102]	sp|P29251|FOL1_PNECA	345	1.00E-93	Folic acid synthesis protein fol1 OS=Pneumocystis carinii GN=fol1 PE=1 SV=1	SPBC1734.03_3	231	6.00E-60	COG0294	Dihydropteroate synthase and related enzymes	K13941	1.00E-133	480	afm:AFUA_2G09840	2-amino-4-hydroxy-6-hydroxymethyldihydropteridine diphosphokinase / dihydropteroate synthase [EC:2.7.6.3 2.5.1.15]	-	-	-
Unigene1118_All	1873	761	44.9317	844	45.509	gi|269125351|ref|YP_003298721.1|	63.5	6.00E-08	ATPase involved in chromosome partitioning-like protein [Thermomonospora curvata DSM 43183] >gi|268310309|gb|ACY96683.1| ATPase involved in chromosome partitioning-like protein [Thermomonospora curvata DSM 43183]	sp|A5GVG4|IF2_SYNR3	58.2	2.00E-07	Translation initiation factor IF-2 OS=Synechococcus sp. (strain RCC307) GN=infB PE=3 SV=1	--	--	--	--	--	K02519	7.00E-07	58.2	syr:SynRCC307_1970	translation initiation factor IF-2	-	-	-
Unigene11190_All	2575	206	8.847	741	29.0625	gi|296803492|ref|XP_002842599.1|	243	6.00E-62	glycoprotein X [Arthroderma otae CBS 113480] >gi|238838918|gb|EEQ28580.1| glycoprotein X [Microsporum canis CBS 113480]	sp|Q6PZE0|MUC19_MOUSE	108	2.00E-22	Mucin-19 OS=Mus musculus GN=Muc19 PE=2 SV=2	XF1267	53.9	1.00E-06	COG5297	Cellobiohydrolase A (1,4-beta-cellobiosidase A)	K01178	2.00E-16	90.5	sce:YIR019C	glucoamylase [EC:3.2.1.3]	-	-	-
Unigene11191_All	1420	711	55.3717	1010	71.8332	gi|296824994|ref|XP_002850744.1|	144	8.00E-34	C2H2 Zinc finger domain-containing protein [Arthroderma otae CBS 113480] >gi|238838298|gb|EEQ27960.1| C2H2 Zinc finger domain-containing protein [Microsporum canis CBS 113480]	sp|Q6ZCX3|FH6_ORYSJ	55.1	1.00E-06	Formin-like protein 6 OS=Oryza sativa subsp. japonica GN=FH6 PE=2 SV=2	--	--	--	--	--	--	--	--	--	--	-	-	-
Unigene11192_All	3737	1862	55.1014	1871	50.5642	gi|256733154|gb|EEU46502.1|	1878	0	RNA polymerase II-associated protein [Nectria haematococca mpVI 77-13-4]	sp|O42668|TPR1_SCHPO	510	3.00E-143	Tetratricopeptide repeat protein 1 OS=Schizosaccharomyces pombe GN=tpr1 PE=1 SV=1	SPAC27D7.14c	510	8.00E-144	COG0457	FOG: TPR repeat	K01178	2.00E-14	84	sce:YIR019C	glucoamylase [EC:3.2.1.3]	-	-	-
Unigene11193_All	2897	345	13.1697	224	7.8089	gi|261356110|gb|EEY18538.1|	1530	0	pre-mRNA-splicing helicase BRR2 [Verticillium albo-atrum VaMs.102]	sp|Q9UT24|BRR2_SCHPO	968	0	Pre-mRNA-splicing factor brr2 OS=Schizosaccharomyces pombe GN=brr2 PE=1 SV=1	SPAC9.03c	968	0	COG1204	Superfamily II helicase	K12854	0	1585	fgr:FG01210.1	pre-mRNA-splicing helicase BRR2 [EC:3.6.1.-]	-	-	-
Unigene11194_All	3597	985	30.2832	1337	37.539	gi|189191968|ref|XP_001932323.1|	593	1.00E-175	ser/Thr protein phosphatase family [Pyrenophora tritici-repentis Pt-1C-BFP] >gi|187973929|gb|EDU41428.1| ser/Thr protein phosphatase family [Pyrenophora tritici-repentis Pt-1C-BFP]	sp|Q9HDU9|YHE6_SCHPO	404	2.00E-111	Uncharacterized protein PB2B2.06c OS=Schizosaccharomyces pombe GN=SPBPB2B2.06c PE=2 SV=1	SPBPB2B2.06c	404	4.00E-112	COG0737	5'-nucleotidase/2',3'-cyclic phosphodiesterase and related esterases	K01178	4.00E-12	76.6	sce:YIR019C	glucoamylase [EC:3.2.1.3]	-	-	-
Unigene11195_All	4588	1922	46.3272	1316	28.9684	gi|261357893|gb|EEY20321.1|	373	1.00E-178	S-adenosylmethionine decarboxylase proenzyme [Verticillium albo-atrum VaMs.102]	sp|Q9P7E3|DCAM_SCHPO	182	2.00E-44	S-adenosylmethionine decarboxylase proenzyme OS=Schizosaccharomyces pombe GN=spe2 PE=2 SV=1	--	--	--	--	--	K01611	0	423	fgr:FG09035.1	S-adenosylmethionine decarboxylase [EC:4.1.1.50]	-	-	-
Unigene11196_All	5849	2844	53.7718	3295	56.8939	gi|38566968|emb|CAE76269.1|	1118	0	related to subunit of VP52-54 complex [Neurospora crassa]	sp|Q5ZLD7|VPS53_CHICK	373	8.00E-102	Vacuolar protein sorting-associated protein 53 homolog OS=Gallus gallus GN=VPS53 PE=2 SV=1	DR2133	53.1	5.00E-06	COG4372	Uncharacterized protein conserved in bacteria with the myosin-like domain	K03546	2.00E-16	91.7	ade:Adeh_0433	exonuclease SbcC	-	-	-
Unigene11197_All	1682	1041	68.4433	1062	63.7662	--	--	--	--	--	--	--	--	--	--	--	--	--	--	--	--	--	--	-	-	-
Unigene11198_All	2329	1566	74.3582	2137	92.6674	gi|70997906|ref|XP_753685.1|	323	3.00E-86	DNA damage response protein Rtt109 [Aspergillus fumigatus Af293]	sp|Q9Y7Y5|RT109_SCHPO	113	5.00E-24	Histone acetyltransferase rtt109 OS=Schizosaccharomyces pombe GN=rtt109 PE=2 SV=1	SPBC342.06c	113	1.00E-24	COG5087	Uncharacterized conserved protein	K11309	2.00E-166	588	fgr:FG08993.1	regulator of Ty1 transposition protein 109	-	-	-
Unigene11199_All	1415	1574	123.014	1360	97.0677	gi|261356431|gb|EEY18859.1|	394	1.00E-108	fumarylacetoacetate hydrolase domain-containing protein [Verticillium albo-atrum VaMs.102]	sp|A0B3M8|UGL_BURCH	192	5.00E-48	Ureidoglycolate lyase OS=Burkholderia cenocepacia (strain HI2424) GN=Bcen2424_5521 PE=3 SV=1	BMEI1708	179	8.00E-45	COG0179	2-keto-4-pentenoate hydratase/2-oxohepta-3-ene-1,7-dioic acid hydratase (catechol pathway)	--	--	--	--	--	-	-	-
Unigene1119_All	1325	1256	104.8287	1340	102.1365	gi|255946736|ref|XP_002564135.1|	355	4.00E-96	Pc22g00900 [Penicillium chrysogenum Wisconsin 54-1255] >gi|211591152|emb|CAP97378.1| Pc22g00900 [Penicillium chrysogenum Wisconsin 54-1255]	sp|O14179|SDO1_SCHPO	200	2.00E-50	Ribosome maturation protein sdo1 OS=Schizosaccharomyces pombe GN=sdo1 PE=2 SV=1	SPAC4F8.03	200	5.00E-51	COG1500	Predicted exosome subunit	K01178	4.00E-15	84.7	sce:YIR019C	glucoamylase [EC:3.2.1.3]	-	-	-
Unigene111_All	2136	2484	128.6047	2126	100.5204	gi|283483316|emb|CAX15423.1|	418	1.00E-115	Ap1-like transcription factor [Botryotinia fuckeliana]	sp|P56095|AP1_KLULA	105	1.00E-21	AP-1-like transcription factor OS=Kluyveromyces lactis GN=YAP1 PE=3 SV=1	--	--	--	--	--	K09043	5.00E-128	460	mgr:MGG_12814	fungal AP-1-like factor	-	-	-
Unigene11200_All	2785	3429	136.1597	4859	176.2032	gi|225556579|gb|EEH04867.1|	177	4.00E-42	meiotically up-regulated gene 80 protein [Ajellomyces capsulatus G186AR]	sp|O14336|MUG80_SCHPO	108	2.00E-22	Meiotically up-regulated gene 80 protein OS=Schizosaccharomyces pombe GN=mug80 PE=1 SV=1	--	--	--	--	--	--	--	--	--	--	-	-	-
Unigene11201_All	1647	2770	185.9913	2731	167.4635	gi|261352440|gb|EEY14868.1|	690	0	GTPase-activating protein ZNF289 [Verticillium albo-atrum VaMs.102]	sp|Q10367|YDBH_SCHPO	295	7.00E-79	Uncharacterized protein C22E12.17c OS=Schizosaccharomyces pombe GN=SPAC22E12.17c PE=2 SV=1	SPAC22E12.17c	295	2.00E-79	COG5347	GTPase-activating protein that regulates ARFs (ADP-ribosylation factors), involved in ARF-mediated vesicular transport	K12493	0	748	fgr:FG09712.1	ADP-ribosylation factor GTPase-activating protein 2/3	-	-	-
Unigene11202_All	1427	2306	178.707	3224	228.1725	gi|21666608|gb|AAM73774.1|AF422799_1	565	1.00E-159	cystathionine beta synthase [Magnaporthe grisea]	sp|P46794|CBS_DICDI	352	5.00E-96	Cystathionine beta-synthase OS=Dictyostelium discoideum GN=cysB PE=2 SV=2	YGR155w_1	268	1.00E-71	COG0031	Cysteine synthase	K01697	3.00E-180	633	fgr:FG06544.1	cystathionine beta-synthase [EC:4.2.1.22]	-	-	-
Unigene11203_All	4388	1141	28.7558	1418	32.6364	gi|38636400|emb|CAE81937.1|	406	1.00E-111	related to D-lactate dehydrogenase [Neurospora crassa]	sp|P52643|LDHD_ECOLI	315	1.00E-84	D-lactate dehydrogenase OS=Escherichia coli (strain K12) GN=ldhA PE=1 SV=1	RSc3131	339	2.00E-92	COG1052	Lactate dehydrogenase and related dehydrogenases	K03778	8.00E-124	447	fgr:FG09696.1	D-lactate dehydrogenase [EC:1.1.1.28]	-	-	-
Unigene11204_All	4148	5174	137.9412	1229	29.923	gi|163845799|ref|YP_001633843.1|	79.7	2.00E-12	beta strand repeat-containing protein [Chloroflexus aurantiacus J-10-fl] >gi|222523509|ref|YP_002567979.1| autotransporter-associated beta strand repeat protein [Chloroflexus sp. Y-400-fl] >gi|163667088|gb|ABY33454.1| autotransporter-associated beta strand repeat protein [Chloroflexus aurantiacus J-10-fl] >gi|222447388|gb|ACM51654.1| autotransporter-associated beta strand repeat protein [Chlorofl…	sp|Q9UF83|YM012_HUMAN	75.5	3.00E-12	Uncharacterized protein DKFZp434B061 OS=Homo sapiens PE=2 SV=2	--	--	--	--	--	K02330	1.00E-08	65.1	tbr:Tb927.5.2790	DNA polymerase beta subunit [EC:2.7.7.7 4.2.99.-]	-	-	-
Unigene11205_All	5107	1086	23.5164	1283	25.3719	gi|170674501|gb|ACB30135.1|	1707	0	serine/threonine protein kinase [Epichloe festucae]	sp|Q09690|POM1_SCHPO	508	2.00E-142	Dual specificity protein kinase pom1 OS=Schizosaccharomyces pombe GN=pom1 PE=1 SV=1	SPAC1687.15	114	1.00E-24	COG0515	Serine/threonine protein kinase	K08825	0	1693	fgr:FG10095.1	dual-specificity tyrosine-(Y)-phosphorylation regulated kinase [EC:2.7.12.1]	-	-	-
Unigene11206_All	1180	1444	135.3292	4163	356.3006	gi|2708709|gb|AAB92587.1|	74.7	1.00E-11	Wiskott-Aldrich Syndrome protein homolog [Schizosaccharomyces pombe]	sp|Q52KI8|SRRM1_MOUSE	81.3	1.00E-14	Serine/arginine repetitive matrix protein 1 OS=Mus musculus GN=Srrm1 PE=1 SV=1	Rv3876	57.4	5.00E-08	COG0455	ATPases involved in chromosome partitioning	K08282	6.00E-08	60.8	fal:FRAAL1155	non-specific serine/threonine protein kinase [EC:2.7.11.1]	-	-	-
Unigene11207_All	2409	3652	167.6487	1687	70.7246	gi|255955235|ref|XP_002568370.1|	226	5.00E-57	Pc21g13530 [Penicillium chrysogenum Wisconsin 54-1255] >gi|211590081|emb|CAP96250.1| Pc21g13530 [Penicillium chrysogenum Wisconsin 54-1255]	sp|Q86YZ3|HORN_HUMAN	119	1.00E-25	Hornerin OS=Homo sapiens GN=HRNR PE=1 SV=2	MT0370	59.7	2.00E-08	COG5651	PPE-repeat proteins	K06994	3.00E-18	96.3	mmi:MMAR_2342	putative drug exporter of the RND superfamily	-	-	-
Unigene11208_All	2625	2621	110.4191	2123	81.6795	gi|85067843|gb|ABC69305.1|	283	7.00E-74	KapN [Emericella nidulans]	sp|Q09796|KA111_SCHPO	189	1.00E-46	Importin beta-like protein kap111 OS=Schizosaccharomyces pombe GN=kap111 PE=2 SV=1	--	--	--	--	--	--	--	--	--	--	-	-	-
Unigene11209_All	7452	1701	25.2428	3471	47.0407	gi|261355247|gb|EEY17675.1|	1780	0	RasGAP-like protein [Verticillium albo-atrum VaMs.102]	sp|O14188|RNG2_SCHPO	661	0	Ras GTPase-activating-like protein rng2 OS=Schizosaccharomyces pombe GN=rng2 PE=1 SV=1	SPAC4F8.13c	661	0	COG5261	Protein involved in regulation of cellular morphogenesis/cytokinesis	K05767	0	1778	fgr:FG01497.1	IQ motif containing GTPase activating protein	-	-	-
Unigene1120_All	1733	2569	163.9351	2900	169.0019	gi|164429150|ref|XP_001728513.1|	924	0	protein phosphatase PP2A regulatory subunit A [Neurospora crassa OR74A] >gi|157072428|gb|EDO65422.1| protein phosphatase PP2A regulatory subunit A [Neurospora crassa OR74A]	sp|Q9UT08|2AAA_SCHPO	649	0	Protein phosphatase PP2A regulatory subunit A OS=Schizosaccharomyces pombe GN=paa1 PE=2 SV=1	--	--	--	--	--	K03456	0	978	fgr:FG05430.1	protein phosphatase 2 (formerly 2A), regulatory subunit A	-	-	-
Unigene11210_All	2098	2099	110.6403	2075	99.886	gi|255953661|ref|XP_002567583.1|	243	4.00E-62	Pc21g05370 [Penicillium chrysogenum Wisconsin 54-1255] >gi|211589294|emb|CAP95434.1| Pc21g05370 [Penicillium chrysogenum Wisconsin 54-1255]	--	--	--	--	--	--	--	--	--	K03843	6.00E-49	197	bfu:BC1G_04975	alpha-1,3/alpha-1,6-mannosyltransferase [EC:2.4.1.132 2.4.1.-]	-	-	-
Unigene11211_All	2692	2511	103.1521	1773	66.516	gi|67937780|gb|AAY83347.1|	805	0	glucokinase [Hypocrea jecorina]	sp|Q92407|HXKG_ASPNG	531	1.00E-149	Glucokinase OS=Aspergillus niger GN=glkA PE=1 SV=1	YCL040w	307	7.00E-83	COG5026	Hexokinase	K00844	0	727	ncr:NCU00575	hexokinase [EC:2.7.1.1]	-	-	-
Unigene11212_All	4565	1722	41.7156	1913	42.322	gi|255946764|ref|XP_002564149.1|	588	0	Pc22g01040 [Penicillium chrysogenum Wisconsin 54-1255] >gi|211591166|emb|CAP97392.1| Pc22g01040 [Penicillium chrysogenum Wisconsin 54-1255]	sp|Q5RDY2|TM9S4_PONAB	243	7.00E-112	Transmembrane 9 superfamily member 4 OS=Pongo abelii GN=TM9SF4 PE=2 SV=1	mll0712	247	1.00E-64	COG0076	Glutamate decarboxylase and related PLP-dependent proteins	K01593	0	658	fgr:FG05295.1	aromatic-L-amino-acid decarboxylase [EC:4.1.1.28]	-	-	-
Unigene11213_All	1887	2435	142.7031	525	28.0983	gi|118764455|emb|CAL90884.1|	466	1.00E-129	tyrosinase 2 [Hypocrea jecorina]	sp|Q00024|PPO1_AGABI	199	8.00E-50	Polyphenol oxidase OS=Agaricus bisporus GN=ppo1 PE=2 SV=1	DR2133	52	4.00E-06	COG4372	Uncharacterized protein conserved in bacteria with the myosin-like domain	K00505	2.00E-21	106	afm:AFUA_1G17430	tyrosinase [EC:1.14.18.1]	-	-	-
Unigene11214_All	2515	820	36.0564	1397	56.0984	gi|189211646|ref|XP_001942152.1|	492	1.00E-137	branched-chain-amino-acid aminotransferase 5 [Pyrenophora tritici-repentis Pt-1C-BFP] >gi|189211672|ref|XP_001942165.1| branched-chain-amino-acid aminotransferase 5 [Pyrenophora tritici-repentis Pt-1C-BFP] >gi|189212157|ref|XP_001942404.1| branched-chain-amino-acid aminotransferase 5 [Pyrenophora tritici-repentis Pt-1C-BFP] >gi|187979351|gb|EDU45977.1| branched-chain-amino-acid aminotransferase 5…	sp|P54689|ILVE_HAEIN	203	4.00E-51	Branched-chain-amino-acid aminotransferase OS=Haemophilus influenzae GN=ilvE PE=3 SV=1	SP0856	232	3.00E-60	COG0115	Branched-chain amino acid aminotransferase/4-amino-4-deoxychorismate lyase	K00826	2.00E-159	565	fgr:FG05696.1	branched-chain amino acid aminotransferase [EC:2.6.1.42]	-	-	-
Unigene11215_All	3335	2797	92.7477	2130	64.5024	gi|296817411|ref|XP_002849042.1|	640	0	polyamine transporter 3 [Arthroderma otae CBS 113480] >gi|238839495|gb|EEQ29157.1| polyamine transporter 3 [Microsporum canis CBS 113480]	sp|Q9USN4|YJA1_SCHPO	372	7.00E-102	Uncharacterized transporter C1529.01 OS=Schizosaccharomyces pombe GN=SPCC1529.01 PE=2 SV=2	SPAC1348.05	254	5.00E-67	COG0477	Permeases of the major facilitator superfamily	K08157	6.00E-70	268	yli:YALI0F07062g	MFS transporter, DHA1 family, multidrug resistance protein	-	-	-
Unigene11216_All	5392	2277	46.7003	2483	46.5071	gi|84029313|sp|Q4IL82.1|INO80_GIBZE	2391	0	RecName: Full=Putative DNA helicase INO80	sp|Q8RXS6|INO80_ARATH	724	0	DNA helicase INO80 complex homolog 1 OS=Arabidopsis thaliana GN=INO80 PE=2 SV=2	ECU09g1890	410	9.00E-114	COG0553	Superfamily II DNA/RNA helicases, SNF2 family	K11665	0	2391	fgr:FG02026.1	DNA helicase INO80 [EC:3.6.1.-]	-	-	-
Unigene11217_All	1555	708	50.3511	849	55.1403	gi|197124534|ref|YP_002136485.1|	58.2	2.00E-06	MaoC domain protein dehydratase [Anaeromyxobacter sp. K] >gi|196174383|gb|ACG75356.1| MaoC domain protein dehydratase [Anaeromyxobacter sp. K]	sp|Q6ZQP7|YV021_HUMAN	62.4	9.00E-09	Uncharacterized protein LOC284861 OS=Homo sapiens PE=2 SV=1	--	--	--	--	--	--	--	--	--	--	-	-	-
Unigene11218_All	4245	444	11.5668	1658	39.4456	gi|27544802|dbj|BAC55015.1|	1007	0	MedA homolog [Fusarium oxysporum]	sp|Q9UQ35|SRRM2_HUMAN	78.6	4.00E-13	Serine/arginine repetitive matrix protein 2 OS=Homo sapiens GN=SRRM2 PE=1 SV=2	--	--	--	--	--	K11901	7.00E-10	69.3	bpm:BURPS1710b_A1695	type VI secretion system protein ImpB	-	-	-
Unigene11219_All	4449	1982	49.266	2067	46.9213	gi|40882151|emb|CAF05978.1|	735	0	related to PIF1 protein precursor [Neurospora crassa]	sp|Q9UUA2|PIF1_SCHPO	518	1.00E-145	DNA repair and recombination protein pif1, mitochondrial OS=Schizosaccharomyces pombe GN=pif1 PE=1 SV=1	SPBC887.14c	518	3.00E-146	COG0507	ATP-dependent exoDNAse (exonuclease V), alpha subunit - helicase superfamily I member	K03581	2.00E-08	64.7	lsa:LSA0805	exodeoxyribonuclease V alpha subunit [EC:3.1.11.5]	-	-	-
Unigene1121_All	2026	751	40.9927	1451	72.3303	gi|70999077|ref|XP_754260.1|	122	1.00E-25	extracellular serine-rich protein [Aspergillus fumigatus Af293]	sp|Q8TAX7|MUC7_HUMAN	60.5	5.00E-08	Mucin-7 OS=Homo sapiens GN=MUC7 PE=1 SV=1	--	--	--	--	--	K03466	7.00E-07	58.2	bvi:Bcep1808_2410	DNA segregation ATPase FtsK/SpoIIIE, S-DNA-T family	-	-	-
Unigene11220_All	3412	1786	57.8867	1756	51.9766	gi|239609284|gb|EEQ86271.1|	442	1.00E-122	golgi matrix protein [Ajellomyces dermatitidis ER-3]	sp|O42903|YBAC_SCHPO	182	2.00E-44	GRIP domain-containing protein C119.12 OS=Schizosaccharomyces pombe GN=SPBC119.12 PE=2 SV=1	MK0690	79.3	4.00E-14	COG0419	ATPase involved in DNA repair	K11901	3.00E-15	87	bpm:BURPS1710b_A1695	type VI secretion system protein ImpB	-	-	-
Unigene11221_All	4058	782	21.3109	1066	26.53	gi|125718772|ref|YP_001035905.1|	57.8	8.00E-06	cell surface SD repeat-containing protein [Streptococcus sanguinis SK36]	sp|P07856|SERI1_BOMMO	42	5.00E-07	Sericin 1 OS=Bombyx mori GN=ser1 PE=1 SV=2	--	--	--	--	--	--	--	--	--	--	-	-	-
Unigene11222_All	1422	1827	142.084	1548	109.942	gi|256721571|gb|EEU34969.1|	93.6	4.00E-17	hypothetical protein NECHADRAFT_78503 [Nectria haematococca mpVI 77-13-4]	--	--	--	--	--	--	--	--	--	--	--	--	--	--	-	-	-
Unigene11223_All	2199	1678	84.3865	1667	76.5601	gi|261355329|gb|EEY17757.1|	470	1.00E-130	mitochondrial inheritance component mdm12 [Verticillium albo-atrum VaMs.102]	sp|A4RM00|MDM12_MAGGR	423	3.00E-117	Mitochondrial distribution and morphology protein 12 OS=Magnaporthe grisea GN=MDM12 PE=3 SV=1	--	--	--	--	--	K12184	2.00E-94	349	fgr:FG00291.1	ESCRT-I complex subunit VPS28	-	-	-
Unigene11224_All	2638	2043	85.6446	1884	72.1271	gi|9368941|emb|CAB99171.1|	873	0	related to transport protein USO1 [Neurospora crassa]	sp|P25386|USO1_YEAST	321	1.00E-86	Intracellular protein transport protein USO1 OS=Saccharomyces cerevisiae GN=USO1 PE=1 SV=2	--	--	--	--	--	K06669	8.00E-07	58.5	lbc:LACBIDRAFT_191874	structural maintenance of chromosome 3 (chondroitin sulfate proteoglycan 6)	-	-	-
Unigene11225_All	3737	1056	31.2498	1641	44.3484	gi|261360412|gb|EEY22840.1|	1142	0	spindle pole body component alp14 [Verticillium albo-atrum VaMs.102]	sp|O94534|ALP14_SCHPO	422	7.00E-117	Spindle pole body component alp14 OS=Schizosaccharomyces pombe GN=alp14 PE=1 SV=1	slr0744	54.7	1.00E-06	COG0532	Translation initiation factor 2 (IF-2; GTPase)	K02343	8.00E-08	62.4	art:Arth_0555	DNA polymerase III subunit gamma/tau [EC:2.7.7.7]	-	-	-
Unigene11226_All	2317	233	11.1208	920	40.1009	gi|15214362|sp|O59813.1|YCT3_SCHPO	196	9.00E-48	RecName: Full=Uncharacterized amino-acid permease C794.03	sp|O59813|YCT3_SCHPO	196	8.00E-49	Uncharacterized amino-acid permease C794.03 OS=Schizosaccharomyces pombe GN=SPCC794.03 PE=2 SV=1	SPAC9.10	157	1.00E-37	COG0531	Amino acid transporters	K01178	3.00E-27	126	sce:YIR019C	glucoamylase [EC:3.2.1.3]	-	-	-
Unigene11227_All	3247	960	32.696	1355	42.1453	gi|210076138|ref|XP_002143073.1|	71.2	5.00E-10	YALI0E14388p2 [Yarrowia lipolytica] >gi|199426919|emb|CAR64332.1| YALI0E14388p2 [Yarrowia lipolytica]	sp|Q8I7P9|POL5_DROME	75.1	3.00E-12	Retrovirus-related Pol polyprotein from transposon opus OS=Drosophila melanogaster GN=pol PE=4 SV=1	SPAC9.04	55.5	6.00E-07	COG2801	Transposase and inactivated derivatives	K07497	8.00E-06	55.5	spo:SPBC1289.17	putative transposase	-	-	-
Unigene11228_All	3908	1644	46.5215	2987	77.1921	gi|39979171|emb|CAE85544.1|	1300	0	related to phosphatidyl-ethanolamine N-methyltransferase [Neurospora crassa]	sp|O74787|CHO2_SCHPO	608	7.00E-173	Phosphatidylethanolamine N-methyltransferase OS=Schizosaccharomyces pombe GN=cho2 PE=1 SV=1	--	--	--	--	--	K00551	0	1300	ncr:NCU08045	phosphatidylethanolamine N-methyltransferase [EC:2.1.1.17]	-	-	-
Unigene11229_All	2915	844	32.0192	831	28.7909	gi|254568692|ref|XP_002491456.1|	80.1	5.00E-19	Uridylate kinase, catalyzes the seventh enzymatic step in the de novo biosynthesis of pyrimidines [Pichia pastoris GS115] >gi|238031253|emb|CAY69176.1| Uridylate kinase, catalyzes the seventh enzymatic step in the de novo biosynthesis of pyrimidines [Pichia pastoris GS115]	sp|O59771|UMPK_SCHPO	71.6	2.00E-19	Probable uridylate kinase OS=Schizosaccharomyces pombe GN=SPCC1795.05c PE=2 SV=1	SPCC1795.05c	71.6	5.00E-20	COG0563	Adenylate kinase and related kinases	K13800	9.00E-21	78.6	pno:SNOG_03519	UMP-CMP kinase [EC:2.7.4.- 2.7.4.14]	-	-	-
Unigene1122_All	1774	1509	94.068	1095	62.338	gi|169776718|ref|XP_001822825.1|	62	2.00E-07	hypothetical protein [Aspergillus oryzae RIB40] >gi|83771561|dbj|BAE61692.1| unnamed protein product [Aspergillus oryzae]	--	--	--	--	--	--	--	--	--	--	--	--	--	--	-	-	-
Unigene11230_All	2303	2257	108.3787	2196	96.3009	gi|261354537|gb|EEY16965.1|	1099	0	AP-1 complex subunit beta-1 [Verticillium albo-atrum VaMs.102]	sp|P62944|AP2B1_RAT	716	0	AP-2 complex subunit beta OS=Rattus norvegicus GN=Ap2b1 PE=1 SV=1	SPBC947.02	647	0	COG5096	Vesicle coat complex, various subunits	K12392	0	679	mbr:MONBRDRAFT_12202	AP-1 complex subunit beta-1	-	-	-
Unigene11231_All	4388	443	11.1646	711	16.3642	gi|300488278|gb|ADK22148.1|	1817	0	BAH/PHD-containing protein [Fusarium oxysporum f. sp. melonis]	sp|Q10077|SNT2_SCHPO	279	1.00E-73	Lid2 complex component snt2 OS=Schizosaccharomyces pombe GN=snt2 PE=2 SV=1	YPR031w	79.7	4.00E-14	COG5141	PHD zinc finger-containing protein	K01178	1.00E-19	102	sce:YIR019C	glucoamylase [EC:3.2.1.3]	-	-	-
Unigene11232_All	3451	1074	34.4164	1605	46.9702	gi|239610207|gb|EEQ87194.1|	63.2	2.00E-07	actin associated protein Wsp1 [Ajellomyces dermatitidis ER-3]	sp|Q8WML4|MUC1_BOVIN	58.5	3.00E-07	Mucin-1 OS=Bos taurus GN=MUC1 PE=1 SV=1	--	--	--	--	--	--	--	--	--	--	-	-	-
Unigene11233_All	1227	134	12.0772	83	6.8317	gi|169858001|ref|XP_001835647.1|	60.1	4.00E-07	hypothetical protein CC1G_03429 [Coprinopsis cinerea okayama7#130] >gi|116503323|gb|EAU86218.1| hypothetical protein CC1G_03429 [Coprinopsis cinerea okayama7#130]	--	--	--	--	--	--	--	--	--	--	--	--	--	--	-	-	-
Unigene11234_All	3193	1069	37.0242	2321	73.4122	gi|11544694|emb|CAB91306.2|	859	0	related to protein-tyrosine-phosphatase [Neurospora crassa]	sp|P27574|PYP1_SCHPO	131	3.00E-29	Tyrosine-protein phosphatase 1 OS=Schizosaccharomyces pombe GN=pyp1 PE=1 SV=1	SPAC26F1.10c	131	6.00E-30	COG5599	Protein tyrosine phosphatase	K01104	0	711	bfu:BC1G_07812	protein-tyrosine phosphatase [EC:3.1.3.48]	-	-	-
Unigene11235_All	1482	1343	100.2153	1352	92.1342	gi|242806749|ref|XP_002484809.1|	416	1.00E-114	cation efflux family protein family [Talaromyces stipitatus ATCC 10500] >gi|218715434|gb|EED14856.1| cation efflux family protein family [Talaromyces stipitatus ATCC 10500]	sp|O14329|YB7E_SCHPO	139	7.00E-32	Uncharacterized metal transporter C16E9.14c OS=Schizosaccharomyces pombe GN=SPBC16E9.14c PE=2 SV=1	MA2085_1	57	8.00E-08	COG0053	Predicted Co/Zn/Cd cation transporters	--	--	--	--	--	-	-	-
Unigene11236_All	2154	843	43.2801	977	45.808	gi|258572252|ref|XP_002544888.1|	103	8.00E-20	geranylgeranyl pyrophosphate synthetase [Uncinocarpus reesii 1704] >gi|237905158|gb|EEP79559.1| geranylgeranyl pyrophosphate synthetase [Uncinocarpus reesii 1704]	sp|Q17RH7|TPRXL_HUMAN	53.1	8.00E-06	Putative protein TPRXL OS=Homo sapiens GN=TPRXL PE=5 SV=2	--	--	--	--	--	--	--	--	--	--	-	-	-
Unigene11237_All	2843	1236	48.0782	1481	52.6102	gi|261351875|gb|EEY14303.1|	352	1.00E-94	imidazole glycerol phosphate synthase hisHF [Verticillium albo-atrum VaMs.102]	sp|Q9P4P9|HIS5_EMENI	306	7.00E-82	Imidazole glycerol phosphate synthase hisHF OS=Emericella nidulans GN=hisHF PE=3 SV=2	YBR248c_1	204	9.00E-52	COG0118	Glutamine amidotransferase	K02501	6.00E-101	371	fgr:FG09984.1	glutamine amidotransferase [EC:2.4.2.-]	-	-	-
Unigene11238_All	1935	366	20.9173	563	29.3846	--	--	--	--	--	--	--	--	--	--	--	--	--	--	--	--	--	--	-	-	-
Unigene11239_All	2984	919	34.0583	1301	44.0322	gi|189205841|ref|XP_001939255.1|	623	1.00E-176	membrane transporter [Pyrenophora tritici-repentis Pt-1C-BFP] >gi|187975348|gb|EDU41974.1| membrane transporter [Pyrenophora tritici-repentis Pt-1C-BFP]	sp|Q9C101|YKT8_SCHPO	251	2.00E-65	Uncharacterized MFS-type transporter PB1E7.08c OS=Schizosaccharomyces pombe GN=SPAPB1E7.08c PE=1 SV=1	SMa1447	78.6	6.00E-14	COG0477	Permeases of the major facilitator superfamily	K08369	2.00E-64	249	uma:UM02900.1	MFS transporter, putative metabolite:H+ symporter	-	-	-
Unigene1123_All	2195	265	13.3511	328	15.0915	gi|153831726|ref|ZP_01984393.1|	97.1	6.00E-18	TPR repeat containing protein [Vibrio harveyi HY01] >gi|148872236|gb|EDL71053.1| TPR repeat containing protein [Vibrio harveyi HY01]	sp|Q55F68|CYAD_DICDI	90.1	6.00E-17	Adenylate cyclase, terminal-differentiation specific OS=Dictyostelium discoideum GN=acrA PE=1 SV=1	YBR112c	65.1	5.00E-10	COG0457	FOG: TPR repeat	K11648	3.00E-18	95.9	ago:AGOS_AGL062C	SWI/SNF-related matrix-associated actin-dependent regulator of chromatin subfamily B member 1	-	-	-
Unigene11240_All	4104	2291	61.734	3087	75.9664	gi|85091698|ref|XP_959029.1|	635	1.00E-180	CCR4-NOT transcription complex subunit 7 [Neurospora crassa OR74A] >gi|28920425|gb|EAA29793.1| CCR4-NOT transcription complex subunit 7 [Neurospora crassa OR74A]	sp|A4RK04|FYV10_MAGGR	476	6.00E-133	Protein FYV10 OS=Magnaporthe grisea GN=FYV10 PE=3 SV=2	SPCC18.06c	251	7.00E-66	COG5228	mRNA deadenylase subunit	K12581	0	774	fgr:FG05565.1	CCR4-NOT transcription complex subunit 7/8	-	-	-
Unigene11241_All	4025	3183	87.4535	3822	95.8996	gi|117413993|dbj|BAF36501.1|	804	0	NADPH oxidase regulator NoxR [Epichloe festucae]	sp|O77775|NCF2_BOVIN	140	6.00E-32	Neutrophil cytosol factor 2 OS=Bos taurus GN=NCF2 PE=2 SV=1	SPAPB1A10.11c	89	6.00E-17	COG0008	Glutamyl- and glutaminyl-tRNA synthetases	K00540	2.00E-118	430	afm:AFUA_2G09680	[EC:1.-.-.-]	-	-	-
Unigene11242_All	3594	1250	38.4626	1950	54.796	gi|261352916|gb|EEY15344.1|	623	1.00E-176	GTPase-activating protein gyp3 [Verticillium albo-atrum VaMs.102]	sp|P87234|GYP3_SCHPO	324	3.00E-87	GTPase-activating protein gyp3 OS=Schizosaccharomyces pombe GN=gyp3 PE=1 SV=1	YNL293w	313	1.00E-84	COG5210	GTPase-activating protein	K06994	1.00E-20	105	sro:Sros_8829	putative drug exporter of the RND superfamily	-	-	-
Unigene11243_All	1293	708	60.5538	598	46.7084	gi|240110576|gb|EER28734.1|	154	2.00E-35	RNA polymerase Rpb4 family protein [Coccidioides posadasii C735 delta SOWgp]	sp|O74825|RPB4_SCHPO	109	4.00E-23	DNA-directed RNA polymerase II subunit rpb4 OS=Schizosaccharomyces pombe GN=rpb4 PE=1 SV=1	SPBC337.14	109	9.00E-24	COG5250	RNA polymerase II, fourth largest subunit	K03012	6.00E-59	230	fgr:FG01125.1	DNA-directed RNA polymerase II subunit D	-	-	-
Unigene11244_All	1062	1476	153.698	1875	178.3072	gi|295669192|ref|XP_002795144.1|	332	3.00E-89	histone acetylase complex subunit [Paracoccidioides brasiliensis Pb01] >gi|226285078|gb|EEH40644.1| histone acetylase complex subunit [Paracoccidioides brasiliensis Pb01]	sp|Q5BBV4|EAF3_EMENI	320	1.00E-86	Chromatin modification-related protein eaf3 OS=Emericella nidulans GN=eaf3 PE=3 SV=1	--	--	--	--	--	K11339	8.00E-109	395	pan:PODANSg6772	mortality factor 4-like protein 1	-	-	-
[truncated: 19,440 more rows]
